# Supplementary material for: Transcriptome-Based Survival Analysis Identifies MAP4K4 as a Prognostic Marker in Gastric Cancer with Microsatellite Instability
Source: Cancers (Basel). 2025 Jan 26;17(3):412. doi: 10.3390/cancers17030412 (PMC11816344; doi:10.3390/cancers17030412)
Supplement: Supplementary file 1 [file cancers-17-00412-s001.zip › Supplementary Tables S1 and S2.xlsx]

## Sheet: Supplementary Table S1
NAME	SIZE	ES	NES	NOM p-val	FDR q-val	FWER p-val	RANK AT MAX	LEADING EDGE
REACTOME_EXTRACELLULAR_MATRIX_ORGANIZATION	288	0.65919	2.19876	0.001855	0.01215	0.059	3339	tags=55%, list=16%, signal=65%
KEGG_DILATED_CARDIOMYOPATHY	90	0.630405	2.18531	0	0.012668	0.07	3720	tags=54%, list=18%, signal=66%
MODULE_12	342	0.616535	2.17564	0.001905	0.012862	0.08	4010	tags=56%, list=20%, signal=69%
VART_KSHV_INFECTION_ANGIOGENIC_MARKERS_DN	125	0.587635	2.12227	0	0.012943	0.167	3332	tags=48%, list=16%, signal=57%
PANGAS_TUMOR_SUPPRESSION_BY_SMAD1_AND_SMAD5_UP	114	0.622601	2.1213	0	0.012985	0.17	3911	tags=58%, list=19%, signal=71%
CHARAFE_BREAST_CANCER_LUMINAL_VS_MESENCHYMAL_DN	426	0.646684	2.20205	0	0.013008	0.058	2801	tags=56%, list=14%, signal=63%
NABA_MATRISOME_HGSOC_OMENTAL_METASTASIS	58	0.78674	2.11975	0	0.01306	0.173	2242	tags=66%, list=11%, signal=73%
WILCOX_RESPONSE_TO_PROGESTERONE_DN	58	0.69656	2.18715	0	0.01312	0.068	2879	tags=59%, list=14%, signal=68%
KEGG_HYPERTROPHIC_CARDIOMYOPATHY_HCM	83	0.616938	2.12291	0	0.013123	0.164	2396	tags=45%, list=12%, signal=50%
BERTUCCI_MEDULLARY_VS_DUCTAL_BREAST_CANCER_DN	153	0.688845	2.13544	0	0.013125	0.137	2912	tags=58%, list=14%, signal=67%
MODULE_1	349	0.671991	2.20747	0	0.013129	0.054	3597	tags=61%, list=18%, signal=73%
FOROUTAN_PRODRANK_TGFB_EMT_UP	177	0.719479	2.12705	0	0.013225	0.155	3339	tags=66%, list=16%, signal=78%
BOQUEST_STEM_CELL_UP	249	0.748754	2.17965	0	0.01325	0.076	2734	tags=66%, list=13%, signal=76%
FOROUTAN_TGFB_EMT_UP	184	0.722373	2.11818	0	0.013316	0.177	2801	tags=63%, list=14%, signal=72%
WOO_LIVER_CANCER_RECURRENCE_UP	100	0.61414	2.11602	0	0.013319	0.184	3294	tags=48%, list=16%, signal=57%
WANG_SMARCE1_TARGETS_UP	270	0.630335	2.13686	0	0.013326	0.137	3180	tags=51%, list=16%, signal=60%
MODULE_2	367	0.614791	2.1767	0	0.013333	0.079	3597	tags=53%, list=18%, signal=64%
KEGG_ECM_RECEPTOR_INTERACTION	83	0.745743	2.1231	0	0.013385	0.164	3339	tags=72%, list=16%, signal=86%
NABA_CORE_MATRISOME	257	0.656204	2.16653	0.001876	0.013495	0.09	3212	tags=54%, list=16%, signal=63%
GSE1460_INTRATHYMIC_T_PROGENITOR_VS_THYMIC_STROMAL_CELL_DN	184	0.578332	2.12711	0.001808	0.013497	0.155	4252	tags=53%, list=21%, signal=67%
MODULE_164	60	0.654771	2.11676	0	0.013506	0.184	4536	tags=63%, list=22%, signal=81%
DURAND_STROMA_S_UP	274	0.569021	2.12371	0.003584	0.013592	0.164	3917	tags=51%, list=19%, signal=63%
NABA_ECM_REGULATORS	230	0.567047	2.15437	0.005199	0.013628	0.107	3284	tags=44%, list=16%, signal=52%
LEE_NEURAL_CREST_STEM_CELL_UP	141	0.62725	2.13724	0	0.013636	0.136	3036	tags=50%, list=15%, signal=59%
ATF2_S_UP.V1_DN	175	0.562693	2.13802	0.001805	0.013677	0.132	2786	tags=42%, list=14%, signal=48%
HOELZEL_NF1_TARGETS_DN	102	0.646913	2.13211	0	0.013678	0.147	4074	tags=58%, list=20%, signal=72%
AZARE_NEOPLASTIC_TRANSFORMATION_BY_STAT3_UP	117	0.613998	2.12401	0	0.01372	0.163	3586	tags=52%, list=17%, signal=63%
BURTON_ADIPOGENESIS_7	44	0.703225	2.152	0	0.013755	0.111	3336	tags=68%, list=16%, signal=81%
ZHU_CMV_ALL_DN	115	0.661597	2.16809	0.001862	0.013804	0.088	3677	tags=60%, list=18%, signal=73%
SENESE_HDAC1_AND_HDAC2_TARGETS_DN	204	0.586285	2.12735	0.001818	0.013811	0.155	3389	tags=50%, list=17%, signal=59%
RP58_01	197	0.545268	2.11335	0	0.013816	0.197	3444	tags=44%, list=17%, signal=53%
GAVISH_3CA_METAPROGRAM_EPITHELIAL_EPI_1	47	0.679964	2.15504	0	0.013972	0.106	2521	tags=45%, list=12%, signal=51%
SERVITJA_ISLET_HNF1A_TARGETS_UP	161	0.6431	2.12878	0.001842	0.013976	0.152	3479	tags=57%, list=17%, signal=68%
TURASHVILI_BREAST_DUCTAL_CARCINOMA_VS_DUCTAL_NORMAL_DN	174	0.573226	2.13813	0	0.014062	0.132	4089	tags=50%, list=20%, signal=62%
LINDVALL_IMMORTALIZED_BY_TERT_DN	66	0.707704	2.14885	0	0.014259	0.117	2317	tags=58%, list=11%, signal=65%
FRIDMAN_SENESCENCE_UP	75	0.673156	2.1593	0	0.014285	0.1	3581	tags=59%, list=17%, signal=71%
SWEET_LUNG_CANCER_KRAS_DN	391	0.566206	2.09072	0.005405	0.014329	0.261	4177	tags=53%, list=20%, signal=65%
GSE1460_CD4_THYMOCYTE_VS_THYMIC_STROMAL_CELL_DN	175	0.581433	2.14161	0	0.014334	0.129	1891	tags=37%, list=9%, signal=41%
BRUECKNER_TARGETS_OF_MIRLET7A3_DN	70	0.641117	2.15573	0	0.014389	0.106	4696	tags=60%, list=23%, signal=78%
GAVISH_3CA_METAPROGRAM_FIBROBLASTS_CAF_9	46	0.739978	2.08873	0.001887	0.01443	0.267	2732	tags=65%, list=13%, signal=75%
KANG_AR_TARGETS_DN	18	0.849526	2.13933	0	0.014435	0.132	1418	tags=61%, list=7%, signal=66%
MIYAGAWA_TARGETS_OF_EWSR1_ETS_FUSIONS_DN	201	0.67635	2.2077	0	0.014442	0.054	2761	tags=54%, list=13%, signal=62%
EBAUER_MYOGENIC_TARGETS_OF_PAX3_FOXO1_FUSION	46	0.667745	2.0912	0.003546	0.014443	0.26	2532	tags=52%, list=12%, signal=59%
KINSEY_TARGETS_OF_EWSR1_FLII_FUSION_DN	300	0.599353	2.14437	0	0.014499	0.123	3797	tags=51%, list=19%, signal=62%
CHEBOTAEV_GR_TARGETS_DN	114	0.610316	2.09163	0.001859	0.014554	0.26	3786	tags=54%, list=18%, signal=66%
RODRIGUES_THYROID_CARCINOMA_DN	70	0.620646	2.0888	0	0.014587	0.266	4065	tags=56%, list=20%, signal=69%
PEDERSEN_TARGETS_OF_611CTF_ISOFORM_OF_ERBB2	69	0.646226	2.14249	0	0.014601	0.128	3514	tags=54%, list=17%, signal=64%
MODULE_220	323	0.540465	2.09535	0.001799	0.014611	0.253	3838	tags=46%, list=19%, signal=56%
MCGARVEY_SILENCED_BY_METHYLATION_IN_COLON_CANCER	41	0.661255	2.09216	0	0.01468	0.257	2782	tags=46%, list=14%, signal=54%
ZHU_CMV_24_HR_DN	81	0.699923	2.14476	0.001842	0.014687	0.123	3597	tags=67%, list=18%, signal=81%
MODULE_47	216	0.758429	2.0943	0.00566	0.014699	0.255	2427	tags=70%, list=12%, signal=79%
RODWELL_AGING_KIDNEY_NO_BLOOD_UP	201	0.622662	2.16086	0	0.014738	0.099	3447	tags=54%, list=17%, signal=65%
REACTOME_MUSCLE_CONTRACTION	199	0.547564	2.09554	0.003559	0.014758	0.251	4251	tags=48%, list=21%, signal=60%
CORRE_MULTIPLE_MYELOMA_UP	66	0.624354	2.09816	0	0.014774	0.245	2927	tags=50%, list=14%, signal=58%
KATSANOU_ELAVL1_TARGETS_UP	161	0.546599	2.09725	0	0.014775	0.248	4807	tags=52%, list=23%, signal=67%
CAIRO_LIVER_DEVELOPMENT_UP	156	0.57968	2.09593	0	0.014849	0.251	2741	tags=45%, list=13%, signal=51%
GAVISH_3CA_METAPROGRAM_FIBROBLASTS_CAF_3	42	0.803123	2.09257	0	0.014859	0.257	2636	tags=74%, list=13%, signal=85%
GAUSSMANN_MLL_AF4_FUSION_TARGETS_F_UP	170	0.546594	2.10049	0.001808	0.014948	0.238	4539	tags=54%, list=22%, signal=69%
REACTOME_INTEGRIN_CELL_SURFACE_INTERACTIONS	84	0.693417	2.08456	0.00188	0.014969	0.283	3339	tags=61%, list=16%, signal=72%
SENESE_HDAC2_TARGETS_DN	114	0.620693	2.09932	0.001859	0.014972	0.242	3389	tags=53%, list=17%, signal=63%
MED25_TARGET_GENES	81	0.554589	2.09824	0	0.015008	0.245	3962	tags=43%, list=19%, signal=53%
FEKIR_HEPARG_SIDE_POP_VS_HEPARG_UP	78	0.620605	2.10125	0	0.015073	0.236	3904	tags=54%, list=19%, signal=66%
SENESE_HDAC1_TARGETS_DN	221	0.555761	2.08533	0	0.015079	0.28	3556	tags=47%, list=17%, signal=56%
VECCHI_GASTRIC_CANCER_ADVANCED_VS_EARLY_UP	160	0.791409	2.10224	0	0.015117	0.234	2384	tags=69%, list=12%, signal=77%
GAUSSMANN_MLL_AF4_FUSION_TARGETS_E_UP	88	0.602684	2.08205	0.001767	0.015322	0.29	3054	tags=47%, list=15%, signal=55%
WAMUNYOKOLI_OVARIAN_CANCER_GRADES_1_2_DN	67	0.677494	2.10333	0	0.015372	0.23	3085	tags=60%, list=15%, signal=70%
HALLMARK_EPITHELIAL_MESENCHYMAL_TRANSITION	194	0.759044	2.10229	0.00189	0.015378	0.234	2099	tags=67%, list=10%, signal=74%
TAAWWATAG_RSRFC4_Q2	155	0.506033	2.07178	0	0.015387	0.327	3862	tags=40%, list=19%, signal=49%
INGRAM_SHH_TARGETS_DN	56	0.607255	2.08081	0	0.015401	0.293	1951	tags=38%, list=10%, signal=41%
LINDGREN_BLADDER_CANCER_HIGH_RECURRENCE	46	0.754624	2.07715	0.001927	0.015426	0.308	2081	tags=63%, list=10%, signal=70%
HALLMARK_UV_RESPONSE_DN	137	0.615547	2.08027	0.001876	0.015428	0.297	2625	tags=49%, list=13%, signal=56%
HUANG_DASATINIB_SENSITIVITY_UP	75	0.654329	2.10461	0	0.015475	0.228	3487	tags=60%, list=17%, signal=72%
ESC_V6.5_UP_EARLY.V1_DN	153	0.570524	2.07416	0.003515	0.015478	0.319	2234	tags=44%, list=11%, signal=49%
REACTOME_MOLECULES_ASSOCIATED_WITH_ELASTIC_FIBRES	37	0.780212	2.07194	0	0.015487	0.327	2239	tags=68%, list=11%, signal=76%
BROWNE_HCMV_INFECTION_16HR_DN	79	0.580881	2.07268	0	0.015495	0.325	2741	tags=42%, list=13%, signal=48%
REACTOME_NON_INTEGRIN_MEMBRANE_ECM_INTERACTIONS	59	0.755442	2.07804	0	0.015536	0.305	3528	tags=75%, list=17%, signal=90%
MCBRYAN_PUBERTAL_TGFB1_TARGETS_UP	164	0.555217	2.07744	0.003636	0.015572	0.308	3089	tags=47%, list=15%, signal=55%
GAVISH_3CA_METAPROGRAM_FIBROBLASTS_PI16_POS	44	0.71845	2.07902	0.003604	0.015579	0.304	4701	tags=75%, list=23%, signal=97%
ONDER_CDH1_SIGNALING_VIA_CTNNB1	79	0.648008	2.07453	0.001938	0.01558	0.318	2284	tags=53%, list=11%, signal=60%
GAVISH_3CA_METAPROGRAM_ENDOTHELIAL_NOTCH_SIGNALING	47	0.692077	2.10588	0.001905	0.015622	0.22	4100	tags=70%, list=20%, signal=88%
KEGG_FOCAL_ADHESION	195	0.571242	2.07549	0.001845	0.015637	0.315	3153	tags=44%, list=15%, signal=52%
REACTOME_ECM_PROTEOGLYCANS	75	0.731991	2.07497	0	0.015657	0.317	3153	tags=69%, list=15%, signal=82%
LIM_MAMMARY_LUMINAL_MATURE_DN	88	0.657566	2.07283	0.003752	0.015658	0.325	2409	tags=51%, list=12%, signal=58%
GAVISH_3CA_MALIGNANT_METAPROGRAM_16_MES_GLIOMA	45	0.731349	2.1047	0	0.015706	0.227	3405	tags=71%, list=17%, signal=85%
CHARAFE_BREAST_CANCER_LUMINAL_VS_BASAL_DN	417	0.583593	2.20898	0	0.015822	0.054	3838	tags=52%, list=19%, signal=62%
NABA_ECM_GLYCOPROTEINS	180	0.664739	2.21446	0.001859	0.015882	0.049	1838	tags=47%, list=9%, signal=51%
MEBARKI_HCC_PROGENITOR_WNT_UP	174	0.647732	2.06739	0.00565	0.016066	0.338	2201	tags=49%, list=11%, signal=54%
WP_ARRHYTHMOGENIC_RIGHT_VENTRICULAR_CARDIOMYOPATHY	74	0.631744	2.05901	0	0.016093	0.366	3533	tags=53%, list=17%, signal=63%
GAVISH_3CA_METAPROGRAM_FIBROBLASTS_CAF_2	47	0.779929	2.05824	0.001934	0.01622	0.366	2879	tags=79%, list=14%, signal=91%
WESTON_VEGFA_TARGETS_6HR	49	0.666477	2.0674	0	0.016237	0.338	2978	tags=55%, list=15%, signal=64%
KEGG_ARRHYTHMOGENIC_RIGHT_VENTRICULAR_CARDIOMYOPATHY_ARVC	74	0.631744	2.05901	0	0.016243	0.366	3533	tags=53%, list=17%, signal=63%
HFH4_01	182	0.535849	2.0573	0	0.016308	0.371	4678	tags=48%, list=23%, signal=61%
DAVICIONI_TARGETS_OF_PAX_FOXO1_FUSIONS_UP	237	0.542924	2.05933	0.001799	0.016309	0.363	3379	tags=42%, list=16%, signal=49%
REACTOME_RESPONSE_TO_ELEVATED_PLATELET_CYTOSOLIC_CA2	127	0.562633	2.06331	0.001783	0.016401	0.349	4615	tags=54%, list=23%, signal=69%
LEF1_UP.V1_UP	185	0.571227	2.06021	0	0.016407	0.36	3213	tags=39%, list=16%, signal=46%
KEGG_MEDICUS_REFERENCE_ITGA_B_TALIN_VINCULIN_SIGNALING_PATHWAY	30	0.765558	2.06257	0	0.016408	0.352	2251	tags=67%, list=11%, signal=75%
WIEDERSCHAIN_TARGETS_OF_BMI1_AND_PCGF2	56	0.728564	2.31396	0	0.016445	0.01	2014	tags=54%, list=10%, signal=59%
SCHAEFFER_PROSTATE_DEVELOPMENT_48HR_DN	380	0.548094	2.05954	0.001848	0.016453	0.363	3371	tags=42%, list=16%, signal=50%
GAVISH_3CA_METAPROGRAM_EPITHELIAL_EMT_LIKE_2	47	0.688885	2.06417	0	0.016466	0.346	3516	tags=68%, list=17%, signal=82%
HALLMARK_APICAL_JUNCTION	192	0.540505	2.0608	0.001792	0.016506	0.359	3650	tags=44%, list=18%, signal=53%
WANG_MLL_TARGETS	278	0.516494	2.06123	0.001745	0.016522	0.357	3586	tags=44%, list=17%, signal=52%
TOMLINS_PROSTATE_CANCER_DN	37	0.798589	2.06339	0	0.016531	0.348	2223	tags=73%, list=11%, signal=82%
PETROVA_ENDOTHELIUM_LYMPHATIC_VS_BLOOD_DN	156	0.6161	2.06471	0.001873	0.016532	0.346	3586	tags=55%, list=17%, signal=66%
BOQUEST_STEM_CELL_CULTURED_VS_FRESH_UP	399	0.543006	2.05552	0.001808	0.01668	0.382	4809	tags=55%, list=23%, signal=71%
GRAHAM_CML_DIVIDING_VS_NORMAL_QUIESCENT_DN	83	0.633193	2.06127	0	0.016685	0.357	3571	tags=58%, list=17%, signal=70%
MANALO_HYPOXIA_UP	196	0.576694	2.05438	0.003774	0.016816	0.384	4747	tags=59%, list=23%, signal=76%
NAKAMURA_ADIPOGENESIS_LATE_DN	34	0.725864	2.04371	0	0.016852	0.43	2000	tags=56%, list=10%, signal=62%
LU_AGING_BRAIN_UP	249	0.524073	2.0441	0	0.016871	0.429	4146	tags=48%, list=20%, signal=60%
MODULE_122	137	0.686538	2.05341	0.001894	0.016887	0.386	3586	tags=66%, list=17%, signal=80%
GSE6259_CD4_TCELL_VS_CD8_TCELL_UP	167	0.530337	2.04426	0.003552	0.016974	0.429	3564	tags=49%, list=17%, signal=58%
MODULE_324	131	0.563723	2.05007	0.001724	0.017074	0.401	3960	tags=49%, list=19%, signal=60%
WU_CELL_MIGRATION	176	0.544584	2.04428	0.001757	0.017098	0.429	4476	tags=53%, list=22%, signal=68%
REACTOME_DISEASES_ASSOCIATED_WITH_GLYCOSAMINOGLYCAN_METABOLISM	41	0.696552	2.04864	0	0.017104	0.408	2443	tags=51%, list=12%, signal=58%
KANG_IMMORTALIZED_BY_TERT_UP	88	0.545885	2.04436	0	0.017197	0.427	3511	tags=45%, list=17%, signal=55%
KERLEY_RESPONSE_TO_CISPLATIN_UP	43	0.648538	2.04892	0.001805	0.017204	0.408	2326	tags=44%, list=11%, signal=50%
MODULE_5	415	0.586744	2.04548	0.003774	0.017215	0.425	4542	tags=54%, list=22%, signal=69%
XIE_LT_HSC_S1PR3_OE_UP	26	0.689822	2.05008	0	0.01722	0.401	2520	tags=54%, list=12%, signal=61%
BURTON_ADIPOGENESIS_8	77	0.633606	2.04466	0.00188	0.017252	0.425	1929	tags=39%, list=9%, signal=43%
PICCALUGA_ANGIOIMMUNOBLASTIC_LYMPHOMA_UP	194	0.697183	2.04919	0.001898	0.017269	0.408	4498	tags=73%, list=22%, signal=92%
REACTOME_SYNDECAN_INTERACTIONS	27	0.810217	2.04126	0	0.017335	0.441	2016	tags=74%, list=10%, signal=82%
REN_ALVEOLAR_RHABDOMYOSARCOMA_DN	393	0.581091	2.05023	0.001862	0.017345	0.401	4006	tags=51%, list=20%, signal=63%
REACTOME_REGULATION_OF_INSULIN_LIKE_GROWTH_FACTOR_IGF_TRANSPORT_AND_UPTAKE_BY_INSULIN_LIKE_GROWTH_FACTOR_BINDING_PROTEINS_IGFBPS	120	0.559438	2.04551	0.006944	0.017352	0.425	3044	tags=41%, list=15%, signal=48%
KIM_WT1_TARGETS_UP	207	0.569585	2.04714	0.001848	0.01744	0.42	4533	tags=58%, list=22%, signal=74%
BERENJENO_TRANSFORMED_BY_RHOA_REVERSIBLY_DN	26	0.769007	2.04138	0	0.017446	0.441	2832	tags=65%, list=14%, signal=76%
WAMUNYOKOLI_OVARIAN_CANCER_LMP_DN	178	0.662876	2.05087	0	0.017463	0.399	3053	tags=53%, list=15%, signal=62%
TONKS_TARGETS_OF_RUNX1_RUNX1T1_FUSION_SUSTAINDED_IN_ERYTHROCYTE_UP	44	0.647865	2.0504	0.001845	0.017465	0.401	5300	tags=73%, list=26%, signal=98%
CAIRO_HEPATOBLASTOMA_CLASSES_DN	197	0.536322	2.04571	0.001764	0.017465	0.425	4540	tags=53%, list=22%, signal=68%
WP_AXON_GUIDANCE	72	0.581153	2.04598	0	0.017542	0.423	2402	tags=42%, list=12%, signal=47%
VALK_AML_CLUSTER_11	37	0.677959	2.04639	0	0.017599	0.422	4428	tags=73%, list=22%, signal=93%
MODULE_129	212	0.506028	2.03845	0	0.017607	0.453	2786	tags=34%, list=14%, signal=39%
PID_INTEGRIN1_PATHWAY	66	0.747707	2.03739	0.005671	0.017658	0.453	3528	tags=76%, list=17%, signal=91%
GSE21546_UNSTIM_VS_ANTI_CD3_STIM_SAP1A_KO_DP_THYMOCYTES_UP	171	0.562985	2.03942	0	0.017728	0.449	4013	tags=50%, list=20%, signal=61%
GAVISH_3CA_METAPROGRAM_EPITHELIAL_EMT_LIKE_1	48	0.741574	2.03845	0	0.017734	0.453	1578	tags=58%, list=8%, signal=63%
NEWMAN_ERCC6_TARGETS_DN	36	0.728683	2.03863	0.003643	0.017794	0.453	3053	tags=72%, list=15%, signal=85%
SEAVEY_EPITHELIOID_HEMANGIOENDOTHELIOMA	89	0.65458	2.21452	0	0.018005	0.048	2490	tags=49%, list=12%, signal=56%
FOROUTAN_INTEGRATED_TGFB_EMT_UP	115	0.743145	2.03522	0.003817	0.018191	0.463	2757	tags=67%, list=13%, signal=77%
BROWNE_HCMV_INFECTION_20HR_DN	91	0.580362	2.03132	0	0.019254	0.478	3351	tags=55%, list=16%, signal=65%
HOLLERN_EMT_BREAST_TUMOR_UP	132	0.685709	2.03077	0.001894	0.01933	0.483	4710	tags=73%, list=23%, signal=94%
JINESH_BLEBBISHIELD_TO_IMMUNE_CELL_FUSION_PBSHMS_UP	340	0.504932	2.03003	0	0.019366	0.487	3963	tags=43%, list=19%, signal=53%
LIM_MAMMARY_STEM_CELL_UP	428	0.686261	2.21736	0.001845	0.020112	0.045	2679	tags=56%, list=13%, signal=63%
FRIDMAN_IMMORTALIZATION_DN	31	0.726461	2.02743	0	0.020133	0.498	2984	tags=61%, list=15%, signal=72%
MEBARKI_HCC_PROGENITOR_WNT_UP_CTNNB1_DEPENDENT_BLOCKED_BY_FZD8CRD	43	0.70818	2.02449	0.003759	0.020267	0.505	2083	tags=56%, list=10%, signal=62%
LI_ESTROGENE_LATE_E2_RESPONSE_DN	71	0.578574	2.0245	0.001783	0.020403	0.505	3392	tags=46%, list=17%, signal=56%
ONDER_CDH1_TARGETS_2_UP	238	0.680438	2.026	0.001992	0.020404	0.499	2182	tags=55%, list=11%, signal=61%
BASSO_HAIRY_CELL_LEUKEMIA_UP	78	0.620364	2.02307	0	0.02052	0.512	4328	tags=62%, list=21%, signal=78%
WONG_ENDMETRIUM_CANCER_DN	71	0.733906	2.02459	0.003774	0.02054	0.505	3302	tags=69%, list=16%, signal=82%
TRAYNOR_RETT_SYNDROM_UP	37	0.665722	2.02339	0.001828	0.020567	0.511	2675	tags=54%, list=13%, signal=62%
GAVISH_3CA_METAPROGRAM_FIBROBLASTS_CAF_5	48	0.767577	2.02476	0	0.020601	0.503	2532	tags=69%, list=12%, signal=78%
CROONQUIST_IL6_DEPRIVATION_UP	17	0.752882	2.02227	0	0.020611	0.513	2318	tags=53%, list=11%, signal=60%
VART_KSHV_INFECTION_ANGIOGENIC_MARKERS_UP	159	0.583276	2.01871	0.005639	0.020676	0.521	3678	tags=47%, list=18%, signal=56%
PID_SYNDECAN_4_PATHWAY	32	0.664639	2.01883	0.003717	0.020753	0.521	1891	tags=44%, list=9%, signal=48%
GU_PDEF_TARGETS_UP	70	0.687611	2.01775	0.005814	0.020823	0.527	2158	tags=54%, list=11%, signal=60%
TURASHVILI_BREAST_LOBULAR_CARCINOMA_VS_LOBULAR_NORMAL_DN	72	0.712741	2.01885	0	0.020874	0.52	2257	tags=60%, list=11%, signal=67%
VERHAAK_AML_WITH_NPM1_MUTATED_DN	233	0.535896	2.0199	0	0.02091	0.518	4829	tags=51%, list=24%, signal=65%
SCHAEFFER_PROSTATE_DEVELOPMENT_12HR_DN	52	0.623502	2.01911	0	0.020922	0.52	2409	tags=46%, list=12%, signal=52%
GSE2405_0H_VS_3H_A_PHAGOCYTOPHILUM_STIM_NEUTROPHIL_UP	190	0.520654	2.01933	0.001773	0.020962	0.52	4394	tags=51%, list=21%, signal=64%
REACTOME_ELASTIC_FIBRE_FORMATION	44	0.766944	2.02042	0.003876	0.020976	0.518	3302	tags=75%, list=16%, signal=89%
RB_DN.V1_DN	110	0.538924	2.02005	0	0.020999	0.518	3680	tags=43%, list=18%, signal=52%
WP_FOCAL_ADHESION	195	0.541612	2.01647	0.001852	0.021059	0.534	3839	tags=46%, list=19%, signal=56%
HALLMARK_MYOGENESIS	197	0.54754	2.01462	0.005464	0.021619	0.546	2879	tags=40%, list=14%, signal=46%
TURASHVILI_BREAST_DUCTAL_CARCINOMA_VS_LOBULAR_NORMAL_DN	63	0.641604	2.01149	0	0.021706	0.561	3124	tags=52%, list=15%, signal=62%
GAVISH_3CA_METAPROGRAM_ENDOTHELIAL_COAGULATION	47	0.674997	2.01387	0.001842	0.021797	0.548	3336	tags=60%, list=16%, signal=71%
KIM_WT1_TARGETS_12HR_UP	155	0.539177	2.0115	0.003745	0.021825	0.561	2891	tags=40%, list=14%, signal=46%
REACTOME_DEGRADATION_OF_THE_EXTRACELLULAR_MATRIX	133	0.609185	2.01306	0.011091	0.021866	0.549	3339	tags=50%, list=16%, signal=59%
LI_WILMS_TUMOR_VS_FETAL_KIDNEY_2_DN	47	0.658151	2.01172	0	0.021885	0.559	3598	tags=62%, list=18%, signal=75%
ROY_WOUND_BLOOD_VESSEL_UP	47	0.727429	2.01047	0.005597	0.02195	0.566	3960	tags=77%, list=19%, signal=95%
REACTOME_G_ALPHA_Z_SIGNALLING_EVENTS	48	0.573726	2.01231	0	0.021954	0.553	3716	tags=46%, list=18%, signal=56%
GSE24671_CTRL_VS_BAKIMULC_INFECTED_MOUSE_SPLENOCYTES_DN	161	0.509568	2.01188	0.003521	0.021971	0.558	5801	tags=58%, list=28%, signal=80%
RIGGI_EWING_SARCOMA_PROGENITOR_DN	168	0.59386	2.00986	0.007491	0.022036	0.569	1827	tags=43%, list=9%, signal=47%
MEBARKI_HCC_PROGENITOR_WNT_UP_BLOCKED_BY_FZD8CRD	110	0.634062	2.00834	0.00381	0.022425	0.575	2133	tags=47%, list=10%, signal=52%
GRAHAM_NORMAL_QUIESCENT_VS_NORMAL_DIVIDING_UP	56	0.653542	2.0071	0	0.022692	0.582	4555	tags=66%, list=22%, signal=85%
SASSON_RESPONSE_TO_GONADOTROPHINS_DN	85	0.560097	2.0056	0.001805	0.023014	0.586	3950	tags=48%, list=19%, signal=59%
REACTOME_NCAM1_INTERACTIONS	41	0.685138	2.00468	0.003766	0.023193	0.593	3339	tags=59%, list=16%, signal=70%
SANA_TNF_SIGNALING_DN	78	0.582202	2.00325	0.003636	0.023551	0.596	3790	tags=55%, list=18%, signal=67%
VANHARANTA_UTERINE_FIBROID_UP	43	0.661805	2.0026	0	0.023612	0.599	2894	tags=49%, list=14%, signal=57%
LIU_SMARCA4_TARGETS	46	0.627729	2.00145	0.001855	0.023894	0.607	4807	tags=63%, list=23%, signal=82%
GSE11961_FOLLICULAR_BCELL_VS_MEMORY_BCELL_DAY40_DN	180	0.498953	2.00082	0	0.023927	0.608	4403	tags=42%, list=21%, signal=53%
ISSAEVA_MLL2_TARGETS	56	0.671271	2.21765	0	0.024134	0.045	3124	tags=50%, list=15%, signal=59%
NABA_MATRISOME_PRIMARY_METASTATIC_COLORECTAL_TUMOR	57	0.686891	1.99934	0.011236	0.024316	0.614	3771	tags=67%, list=18%, signal=81%
KEGG_MEDICUS_REFERENCE_ITGA_B_FAK_RAC_SIGNALING_PATHWAY	30	0.688001	1.99873	0	0.024393	0.614	2251	tags=53%, list=11%, signal=60%
COWLING_MYCN_TARGETS	42	0.697282	1.99822	0	0.024426	0.615	3317	tags=62%, list=16%, signal=74%
HEBERT_MATRISOME_TNBC_BONE_BRAIN_LIVER_LUNG_METASTASTASES	13	0.817477	1.99536	0.001852	0.024808	0.629	3339	tags=85%, list=16%, signal=101%
GAVISH_3CA_METAPROGRAM_FIBROBLASTS_CAF_8	47	0.758537	1.99493	0.003817	0.024832	0.632	2879	tags=74%, list=14%, signal=86%
TONKS_TARGETS_OF_RUNX1_RUNX1T1_FUSION_HSC_UP	171	0.532332	1.99592	0	0.024845	0.628	3361	tags=43%, list=16%, signal=51%
GSE37605_FOXP3_FUSION_GFP_VS_IRES_GFP_TREG_C57BL6_DN	165	0.544304	1.99627	0.003604	0.024883	0.628	3679	tags=46%, list=18%, signal=56%
SUNG_METASTASIS_STROMA_UP	101	0.568732	1.99551	0.005495	0.024891	0.628	2859	tags=44%, list=14%, signal=50%
WP_PROSTAGLANDIN_SYNTHESIS_AND_REGULATION	45	0.611632	1.99672	0	0.02495	0.626	3131	tags=51%, list=15%, signal=60%
REACTOME_COLLAGEN_FORMATION	81	0.703709	1.99634	0.007505	0.024971	0.628	3838	tags=65%, list=19%, signal=80%
KEGG_MEDICUS_REFERENCE_ITGA_B_RHOGAP_RHOA_SIGNALING_PATHWAY	22	0.769441	1.99291	0.001876	0.025004	0.643	2251	tags=68%, list=11%, signal=77%
BERENJENO_ROCK_SIGNALING_NOT_VIA_RHOA_DN	44	0.655497	1.99386	0	0.025063	0.636	3593	tags=55%, list=18%, signal=66%
MODULE_234	53	0.693318	1.99304	0.009452	0.025076	0.64	3204	tags=66%, list=16%, signal=78%
GAVISH_3CA_MALIGNANT_METAPROGRAM_13_EMT_2	49	0.782007	1.99171	0	0.025151	0.653	3283	tags=84%, list=16%, signal=99%
NABA_BASEMENT_MEMBRANES	39	0.761144	1.99321	0	0.025161	0.639	3339	tags=77%, list=16%, signal=92%
GAVISH_3CA_MALIGNANT_METAPROGRAM_15_EMT_4	48	0.686553	1.99222	0.003759	0.025206	0.649	3487	tags=58%, list=17%, signal=70%
GSE21546_UNSTIM_VS_ANTI_CD3_STIM_DP_THYMOCYTES_UP	168	0.527787	1.99175	0	0.025279	0.653	4013	tags=45%, list=20%, signal=55%
TING_SILENCED_BY_DICER	25	0.685972	1.99022	0	0.025547	0.657	4276	tags=64%, list=21%, signal=81%
WESTON_VEGFA_TARGETS	91	0.57347	1.98992	0.00369	0.025574	0.66	4864	tags=57%, list=24%, signal=75%
TSAI_RESPONSE_TO_RADIATION_THERAPY	30	0.751298	1.98847	0	0.026074	0.668	3758	tags=77%, list=18%, signal=94%
PAPASPYRIDONOS_UNSTABLE_ATEROSCLEROTIC_PLAQUE_DN	39	0.792847	1.98789	0.001894	0.02615	0.669	3503	tags=79%, list=17%, signal=96%
VERRECCHIA_EARLY_RESPONSE_TO_TGFB1	54	0.680452	1.98673	0.007491	0.02634	0.672	3045	tags=57%, list=15%, signal=67%
KIM_WT1_TARGETS_8HR_UP	162	0.530745	1.9868	0.001779	0.026426	0.671	4641	tags=51%, list=23%, signal=65%
PETROVA_PROX1_TARGETS_DN	54	0.707851	1.98322	0.001866	0.026703	0.683	2757	tags=63%, list=13%, signal=73%
PID_INTEGRIN3_PATHWAY	42	0.71642	1.98496	0.00188	0.02672	0.68	3339	tags=64%, list=16%, signal=77%
REACTOME_L1CAM_INTERACTIONS	117	0.508581	1.98367	0	0.02682	0.682	2553	tags=34%, list=12%, signal=39%
REACTOME_ASSEMBLY_OF_COLLAGEN_FIBRILS_AND_OTHER_MULTIMERIC_STRUCTURES	58	0.739851	1.98322	0.005682	0.026829	0.683	3528	tags=71%, list=17%, signal=85%
MIR6082	15	0.765597	1.98496	0	0.02685	0.68	2316	tags=47%, list=11%, signal=53%
LINDGREN_BLADDER_CANCER_CLUSTER_2B	366	0.635581	1.98401	0.00759	0.026917	0.681	4680	tags=62%, list=23%, signal=79%
SASSON_RESPONSE_TO_FORSKOLIN_DN	83	0.548549	1.9837	0.001786	0.026934	0.682	3950	tags=48%, list=19%, signal=59%
HOELZEL_NF1_TARGETS_UP	127	0.536239	1.98503	0	0.026955	0.68	4807	tags=52%, list=23%, signal=67%
SEITZ_NEOPLASTIC_TRANSFORMATION_BY_8P_DELETION_DN	31	0.612286	1.98207	0.001859	0.027019	0.691	4291	tags=55%, list=21%, signal=69%
FEKIR_HEPARG_SPHERE_VS_HEPARG_UP	95	0.596217	1.98122	0	0.027114	0.695	4181	tags=53%, list=20%, signal=66%
GAVISH_3CA_METAPROGRAM_FIBROBLASTS_COMPLEMENT	48	0.793694	1.98127	0	0.027227	0.695	1807	tags=67%, list=9%, signal=73%
PASINI_SUZ12_TARGETS_DN	299	0.65398	2.24049	0	0.027277	0.036	2906	tags=54%, list=14%, signal=62%
MODULE_329	51	0.646508	1.97971	0.001773	0.027557	0.7	1891	tags=43%, list=9%, signal=47%
MODULE_387	49	0.657875	1.97901	0.005367	0.027588	0.704	1891	tags=45%, list=9%, signal=49%
GCCNNNWTAAR_UNKNOWN	139	0.47923	1.97915	0.001727	0.027652	0.704	2882	tags=35%, list=14%, signal=40%
YAMAZAKI_TCEB3_TARGETS_UP	158	0.518367	1.9781	0.00713	0.027729	0.707	4010	tags=46%, list=20%, signal=56%
BURTON_ADIPOGENESIS_9	82	0.545581	1.97826	0	0.027768	0.707	3529	tags=41%, list=17%, signal=50%
BOQUEST_STEM_CELL_CULTURED_VS_FRESH_DN	29	0.719063	1.97626	0.001832	0.027912	0.711	3868	tags=66%, list=19%, signal=81%
CHARAFE_BREAST_CANCER_BASAL_VS_MESENCHYMAL_DN	49	0.59991	1.97673	0.001802	0.027947	0.709	3317	tags=51%, list=16%, signal=61%
REACTOME_TGF_BETA_RECEPTOR_SIGNALING_ACTIVATES_SMADS	47	0.613374	1.97642	0.001901	0.02796	0.71	3302	tags=53%, list=16%, signal=63%
GAVISH_3CA_METAPROGRAM_FIBROBLASTS_PERICYTE_LIKE	49	0.778611	1.97686	0.00956	0.028047	0.709	2596	tags=69%, list=13%, signal=79%
CHEN_LVAD_SUPPORT_OF_FAILING_HEART_UP	95	0.564556	1.97514	0.003774	0.0282	0.713	3357	tags=48%, list=16%, signal=58%
SCHUETZ_BREAST_CANCER_DUCTAL_INVASIVE_UP	330	0.728455	1.97416	0.003788	0.028231	0.718	3339	tags=67%, list=16%, signal=79%
MEBARKI_HCC_PROGENITOR_WNT_UP_CTNNB1_DEPENDENT	77	0.639213	1.97385	0.005607	0.028235	0.72	2083	tags=47%, list=10%, signal=52%
SWEET_KRAS_TARGETS_UP	75	0.666495	1.97431	0.007692	0.028326	0.718	2225	tags=53%, list=11%, signal=60%
AFFAR_YY1_TARGETS_UP	188	0.474225	1.97321	0	0.028378	0.722	3087	tags=36%, list=15%, signal=42%
BERENJENO_TRANSFORMED_BY_RHOA_DN	364	0.500548	1.97446	0.005629	0.028387	0.717	3797	tags=41%, list=19%, signal=50%
COLIN_PILOCYTIC_ASTROCYTOMA_VS_GLIOBLASTOMA_UP	34	0.666154	1.97275	0.001828	0.02848	0.723	3474	tags=59%, list=17%, signal=71%
AMIT_EGF_RESPONSE_60_HELA	43	0.67082	1.97234	0.001957	0.028558	0.725	3868	tags=56%, list=19%, signal=69%
IZADPANAH_STEM_CELL_ADIPOSE_VS_BONE_DN	101	0.686251	2.22099	0	0.028566	0.044	2352	tags=51%, list=11%, signal=58%
KEGG_MEDICUS_REFERENCE_ITGA_B_RHOGEF_RHOA_SIGNALING_PATHWAY	22	0.77196	1.96925	0	0.029605	0.733	2251	tags=68%, list=11%, signal=77%
GAVISH_3CA_METAPROGRAM_FIBROBLASTS_CAF_6	49	0.680753	1.96826	0.001855	0.029629	0.735	3045	tags=55%, list=15%, signal=65%
DI_MARTINO_MATRISOME_HIGHLY_PROLIFERATIVE_HNSCC	27	0.790869	1.9686	0.001916	0.029641	0.734	1340	tags=63%, list=7%, signal=67%
HUANG_FOXA2_TARGETS_DN	37	0.662393	1.96937	0.001931	0.029685	0.733	3045	tags=54%, list=15%, signal=63%
HAN_JNK_SINGALING_DN	39	0.644932	1.96868	0.003724	0.029744	0.734	5504	tags=69%, list=27%, signal=94%
TONKS_TARGETS_OF_RUNX1_RUNX1T1_FUSION_GRANULOCYTE_UP	48	0.553966	1.9653	0	0.030283	0.741	3361	tags=46%, list=16%, signal=55%
WP_TGFBETA_RECEPTOR_SIGNALING_IN_SKELETAL_DYSPLASIAS	58	0.614401	1.96602	0.001908	0.03034	0.739	2625	tags=45%, list=13%, signal=51%
GAVISH_3CA_METAPROGRAM_ENDOTHELIAL_ENDO_6	46	0.601646	1.96543	0	0.030349	0.74	3131	tags=48%, list=15%, signal=56%
MODULE_321	108	0.556816	1.96482	0.003604	0.030384	0.742	3832	tags=47%, list=19%, signal=58%
RORIE_TARGETS_OF_EWSR1_FLI1_FUSION_UP	26	0.627178	1.96564	0	0.030392	0.74	1627	tags=38%, list=8%, signal=42%
WINZEN_DEGRADED_VIA_KHSRP	94	0.578968	1.96439	0.005505	0.030456	0.742	3802	tags=52%, list=19%, signal=64%
KONDO_EZH2_TARGETS	207	0.501645	1.96316	0.003521	0.030769	0.746	3528	tags=42%, list=17%, signal=50%
GUENTHER_GROWTH_SPHERICAL_VS_ADHERENT_DN	26	0.698327	1.96274	0	0.03087	0.748	3111	tags=65%, list=15%, signal=77%
TURASHVILI_BREAST_LOBULAR_CARCINOMA_VS_DUCTAL_NORMAL_UP	66	0.775549	1.96242	0.001931	0.030871	0.75	2675	tags=70%, list=13%, signal=80%
GAVISH_3CA_METAPROGRAM_FIBROBLASTS_CAF_7	47	0.730292	1.96091	0.001938	0.030883	0.753	4278	tags=81%, list=21%, signal=102%
PETRETTO_CARDIAC_HYPERTROPHY	33	0.746161	1.96189	0	0.030937	0.751	2010	tags=64%, list=10%, signal=70%
REACTOME_NCAM_SIGNALING_FOR_NEURITE_OUT_GROWTH	62	0.577752	1.96111	0.005629	0.030943	0.753	3494	tags=45%, list=17%, signal=54%
PHONG_TNF_RESPONSE_VIA_P38_PARTIAL	157	0.54909	1.96135	0.003717	0.031005	0.753	4436	tags=54%, list=22%, signal=68%
REACTOME_GPER1_SIGNALING	44	0.581919	1.96196	0.003839	0.031029	0.751	3716	tags=48%, list=18%, signal=58%
DAVICIONI_RHABDOMYOSARCOMA_PAX_FOXO1_FUSION_DN	13	0.79714	1.95984	0.001894	0.031284	0.765	2879	tags=62%, list=14%, signal=72%
GSE21546_WT_VS_SAP1A_KO_AND_ELK1_KO_ANTI_CD3_STIM_DP_THYMOCYTES_UP	174	0.54073	1.9577	0.001848	0.031398	0.772	3904	tags=48%, list=19%, signal=58%
SMID_BREAST_CANCER_LUMINAL_A_UP	79	0.666027	1.95784	0.001898	0.031458	0.772	2830	tags=58%, list=14%, signal=67%
REACTOME_SIGNALING_BY_PDGF	57	0.61705	1.95803	0.001916	0.03151	0.771	3339	tags=46%, list=16%, signal=54%
REACTOME_COLLAGEN_BIOSYNTHESIS_AND_MODIFYING_ENZYMES	60	0.718485	1.95836	0.007605	0.031521	0.77	2099	tags=55%, list=10%, signal=61%
MODULE_6	396	0.49493	1.95693	0.001802	0.031584	0.774	4010	tags=43%, list=20%, signal=53%
DAVICIONI_TARGETS_OF_PAX_FOXO1_FUSIONS_DN	61	0.595062	1.95838	0	0.03164	0.77	4436	tags=52%, list=22%, signal=67%
REACTOME_CHONDROITIN_SULFATE_DERMATAN_SULFATE_METABOLISM	50	0.640773	1.95866	0.003774	0.031646	0.769	2751	tags=48%, list=13%, signal=55%
RAGHAVACHARI_PLATELET_SPECIFIC_GENES	65	0.563861	1.95882	0	0.031692	0.769	3727	tags=46%, list=18%, signal=56%
WGGAATGY_TEF1_Q6	345	0.449006	1.95639	0	0.031731	0.776	4020	tags=35%, list=20%, signal=43%
MAHADEVAN_IMATINIB_RESISTANCE_UP	20	0.698935	1.95543	0	0.031765	0.778	1038	tags=35%, list=5%, signal=37%
MODULE_202	27	0.65275	1.95551	0.003597	0.031818	0.777	4918	tags=67%, list=24%, signal=88%
MA_RAT_AGING_DN	153	0.634154	1.95568	0.005587	0.031869	0.777	3361	tags=51%, list=16%, signal=61%
DANG_REGULATED_BY_MYC_DN	236	0.500417	1.95361	0.001821	0.032188	0.782	4864	tags=50%, list=24%, signal=65%
MODULE_433	58	0.628979	1.95368	0.00189	0.032263	0.782	4403	tags=62%, list=21%, signal=79%
MIKKELSEN_IPS_ICP_WITH_H3K4ME3_AND_H327ME3	114	0.500828	1.95401	0	0.032264	0.782	4691	tags=48%, list=23%, signal=62%
YAO_TEMPORAL_RESPONSE_TO_PROGESTERONE_CLUSTER_16	71	0.644564	1.95224	0.007313	0.032715	0.791	2243	tags=49%, list=11%, signal=55%
ROZANOV_MMP14_TARGETS_UP	243	0.502929	1.95135	0.005435	0.032874	0.792	4067	tags=44%, list=20%, signal=54%
OSADA_ASCL1_TARGETS_DN	23	0.727494	1.95142	0.00188	0.032971	0.792	3437	tags=74%, list=17%, signal=89%
TGFB_UP.V1_UP	173	0.522875	1.94751	0.00365	0.033617	0.803	4513	tags=50%, list=22%, signal=63%
KEGG_MEDICUS_REFERENCE_ITGA_B_FAK_CDC42_SIGNALING_PATHWAY	26	0.705035	1.94927	0.001866	0.033628	0.799	2251	tags=58%, list=11%, signal=65%
NABA_MATRISOME_POORLY_METASTATIC_MELANOMA	37	0.698559	1.94713	0.007477	0.03367	0.803	2804	tags=62%, list=14%, signal=72%
CHIARADONNA_NEOPLASTIC_TRANSFORMATION_KRAS_DN	134	0.532905	1.94763	0.003591	0.033687	0.802	2889	tags=37%, list=14%, signal=43%
PID_SYNDECAN_1_PATHWAY	46	0.678917	1.9481	0.007619	0.033702	0.801	3339	tags=59%, list=16%, signal=70%
LINDGREN_BLADDER_CANCER_CLUSTER_2A_DN	127	0.57015	1.94773	0	0.033746	0.802	4754	tags=54%, list=23%, signal=69%
PTEN_DN.V2_UP	128	0.496689	1.94927	0	0.033752	0.799	4920	tags=49%, list=24%, signal=64%
DAWSON_METHYLATED_IN_LYMPHOMA_TCL1	53	0.586182	1.94821	0	0.03379	0.801	3721	tags=47%, list=18%, signal=57%
SRF_Q6	231	0.510728	1.94832	0.008897	0.033877	0.801	3584	tags=45%, list=17%, signal=54%
GSE21670_STAT3_KO_VS_WT_CD4_TCELL_IL6_TREATED_DN	181	0.495768	1.94839	0.003683	0.03396	0.801	3394	tags=42%, list=17%, signal=50%
EBAUER_TARGETS_OF_PAX3_FOXO1_FUSION_UP	184	0.477371	1.94347	0.003521	0.035245	0.812	4980	tags=47%, list=24%, signal=61%
FREAC3_01	230	0.473124	1.94218	0	0.035254	0.813	2665	tags=29%, list=13%, signal=33%
IGLESIAS_E2F_TARGETS_UP	142	0.581693	1.94357	0.003623	0.035301	0.812	3362	tags=46%, list=16%, signal=55%
WP_BURN_WOUND_HEALING	104	0.603815	1.94165	0.011342	0.035334	0.814	3424	tags=48%, list=17%, signal=57%
KAYO_CALORIE_RESTRICTION_MUSCLE_UP	92	0.549571	1.94236	0.005329	0.035338	0.813	4440	tags=54%, list=22%, signal=69%
SASAI_RESISTANCE_TO_NEOPLASTIC_TRANSFROMATION	46	0.690985	1.94178	0.009416	0.03538	0.813	3036	tags=65%, list=15%, signal=76%
ZIRN_TRETINOIN_RESPONSE_UP	15	0.776376	1.94135	0	0.035386	0.814	3598	tags=80%, list=18%, signal=97%
NABA_MATRISOME_MULTIPLE_MYELOMA	10	0.814939	1.94245	0	0.035434	0.812	2367	tags=70%, list=12%, signal=79%
ALONSO_METASTASIS_EMT_UP	34	0.639166	1.94259	0.003711	0.035514	0.812	3131	tags=53%, list=15%, signal=62%
LEIN_CHOROID_PLEXUS_MARKERS	96	0.504579	1.93941	0.005367	0.035652	0.827	4067	tags=47%, list=20%, signal=58%
PLASARI_TGFB1_TARGETS_10HR_UP	188	0.546573	1.9396	0.007313	0.035734	0.827	5067	tags=56%, list=25%, signal=74%
PIT1_Q6	216	0.469236	1.93874	0	0.035817	0.828	3765	tags=37%, list=18%, signal=44%
PRC2_EZH2_UP.V1_UP	179	0.475638	1.93961	0.003448	0.035856	0.827	3237	tags=35%, list=16%, signal=41%
ZIRN_TRETINOIN_RESPONSE_WT1_UP	22	0.685458	1.9397	0	0.035926	0.827	2879	tags=50%, list=14%, signal=58%
SRF_C	202	0.535007	1.93977	0.009242	0.035996	0.826	3584	tags=44%, list=17%, signal=53%
LI_CISPLATIN_RESISTANCE_UP	23	0.655204	1.93678	0	0.036614	0.833	5398	tags=74%, list=26%, signal=100%
P53_DN.V1_DN	184	0.533961	1.93694	0.003676	0.036617	0.833	4895	tags=49%, list=24%, signal=64%
GSE19825_NAIVE_VS_IL2RAHIGH_DAY3_EFF_CD8_TCELL_UP	175	0.496042	1.93633	0.001792	0.036758	0.833	3618	tags=38%, list=18%, signal=46%
CLASPER_LYMPHATIC_VESSELS_DURING_METASTASIS_DN	35	0.801019	1.93586	0.003717	0.036875	0.835	2036	tags=74%, list=10%, signal=82%
REACTOME_DISSOLUTION_OF_FIBRIN_CLOT	13	0.805498	1.93554	0	0.036918	0.835	3283	tags=62%, list=16%, signal=73%
MODULE_131	33	0.65288	1.93526	0.005495	0.036956	0.836	4089	tags=58%, list=20%, signal=72%
CARRILLOREIXACH_MRS3_VS_LOWER_RISK_HEPATOBLASTOMA_DN	148	0.721373	1.93428	0	0.037147	0.838	3672	tags=74%, list=18%, signal=89%
CHANDRAN_METASTASIS_DN	285	0.488269	1.93439	0.00365	0.037234	0.838	3305	tags=38%, list=16%, signal=45%
TARTE_PLASMA_CELL_VS_PLASMABLAST_UP	372	0.463336	1.93314	0.001779	0.037553	0.843	5534	tags=47%, list=27%, signal=64%
GAVISH_3CA_MALIGNANT_METAPROGRAM_18_INTERFERON_MHC_II_2	48	0.683543	1.93223	0.003876	0.037874	0.844	4076	tags=58%, list=20%, signal=73%
ALONSO_METASTASIS_NEURAL_UP	17	0.693126	1.93172	0	0.038045	0.847	4711	tags=65%, list=23%, signal=84%
MARCHINI_TRABECTEDIN_RESISTANCE_DN	44	0.609925	1.93077	0.009025	0.038408	0.85	2545	tags=41%, list=12%, signal=47%
CRX_DN.V1_DN	126	0.486583	1.92957	0.003578	0.038934	0.852	4619	tags=50%, list=23%, signal=64%
KEGG_MEDICUS_REFERENCE_ITGA_B_RHOG_RAC_SIGNALING_PATHWAY	28	0.681195	1.92928	0.001934	0.038951	0.854	2251	tags=57%, list=11%, signal=64%
KAAB_HEART_ATRIUM_VS_VENTRICLE_UP	242	0.510471	1.92904	0.007286	0.038954	0.855	2786	tags=39%, list=14%, signal=45%
CORDENONSI_YAP_CONSERVED_SIGNATURE	53	0.56378	1.92872	0	0.038993	0.855	2460	tags=47%, list=12%, signal=53%
BURTON_ADIPOGENESIS_PEAK_AT_0HR	60	0.607523	1.9285	0.014815	0.039022	0.855	2419	tags=50%, list=12%, signal=57%
WP_DEVELOPMENT_OF_URETERIC_COLLECTION_SYSTEM	58	0.591905	1.92742	0.005525	0.039069	0.86	4170	tags=48%, list=20%, signal=60%
GSE1432_1H_VS_24H_IFNG_MICROGLIA_UP	192	0.481594	1.92806	0.005376	0.039117	0.857	3776	tags=43%, list=18%, signal=52%
GSE2405_HEAT_KILLED_LYSATE_VS_LIVE_A_PHAGOCYTOPHILUM_STIM_NEUTROPHIL_24H_UP	185	0.513502	1.92782	0	0.039123	0.859	4495	tags=52%, list=22%, signal=66%
MOHANKUMAR_HOXA1_TARGETS_DN	153	0.481559	1.92746	0.003527	0.039163	0.859	5270	tags=48%, list=26%, signal=64%
NABA_MATRISOME_HIGHLY_METASTATIC_BREAST_CANCER_TUMOR_CELL_DERIVED	27	0.720844	1.92691	0.005587	0.039217	0.863	3283	tags=74%, list=16%, signal=88%
APRELIKOVA_BRCA1_TARGETS	45	0.586892	1.92601	0.003591	0.039292	0.866	634	tags=27%, list=3%, signal=27%
REACTOME_SMOOTH_MUSCLE_CONTRACTION	40	0.669444	1.92563	0.009615	0.039348	0.866	2461	tags=58%, list=12%, signal=65%
WP_HAIR_FOLLICLE_DEVELOPMENT_ORGANOGENESIS_STAGE_2_OF_3	32	0.60983	1.92644	0	0.039352	0.865	2063	tags=44%, list=10%, signal=49%
RICKMAN_HEAD_AND_NECK_CANCER_F	52	0.653559	1.92601	0.008897	0.039415	0.866	2832	tags=54%, list=14%, signal=62%
GNF2_DNM1	73	0.580671	1.92459	0.001815	0.039618	0.868	2872	tags=44%, list=14%, signal=51%
WP_ENDOCHONDRAL_OSSIFICATION_WITH_SKELETAL_DYSPLASIAS	62	0.61499	1.92472	0.013359	0.039646	0.867	3676	tags=52%, list=18%, signal=63%
WP_ENDOCHONDRAL_OSSIFICATION	62	0.61499	1.92472	0.013359	0.03977	0.867	3676	tags=52%, list=18%, signal=63%
HINATA_NFKB_TARGETS_FIBROBLAST_UP	80	0.56216	1.92377	0.005618	0.039797	0.87	4431	tags=49%, list=22%, signal=62%
CERVERA_SDHB_TARGETS_2	102	0.502184	1.92386	0.003503	0.039869	0.87	4575	tags=49%, list=22%, signal=63%
WP_GDNFRET_SIGNALING_AXIS	22	0.674677	1.92295	0.001855	0.040002	0.871	2890	tags=50%, list=14%, signal=58%
HINATA_NFKB_TARGETS_KERATINOCYTE_UP	83	0.608845	1.92305	0.007547	0.040062	0.871	4789	tags=54%, list=23%, signal=70%
PLASARI_TGFB1_TARGETS_10HR_DN	244	0.500566	1.9217	0.003663	0.040587	0.875	3596	tags=45%, list=18%, signal=55%
GOCC_COLLAGEN_CONTAINING_EXTRACELLULAR_MATRIX	413	0.636907	2.19188	0	0.04068	0.029	2904	tags=47%, list=14%, signal=54%
GSE4748_CTRL_VS_LPS_STIM_DC_3H_UP	184	0.532521	1.92086	0	0.040874	0.876	4076	tags=45%, list=20%, signal=55%
LIU_PROSTATE_CANCER_DN	449	0.665941	2.24137	0	0.040916	0.036	3266	tags=55%, list=16%, signal=65%
VALK_AML_CLUSTER_9	34	0.622467	1.92093	0.003597	0.040967	0.876	1715	tags=38%, list=8%, signal=42%
TSENG_ADIPOGENIC_POTENTIAL_DN	46	0.608194	1.919	0.00947	0.041274	0.878	2964	tags=50%, list=14%, signal=58%
MIKKELSEN_ES_ICP_WITH_H3K4ME3_AND_H3K27ME3	122	0.502977	1.91901	0.001764	0.041387	0.877	4691	tags=49%, list=23%, signal=63%
WP_CARDIAC_PROGENITOR_DIFFERENTIATION	52	0.535735	1.91861	0.001706	0.0414	0.879	2063	tags=37%, list=10%, signal=41%
SIMBULAN_PARP1_TARGETS_UP	29	0.727504	1.91839	0.005618	0.041406	0.88	1461	tags=62%, list=7%, signal=67%
HOLLERN_SOLID_NODULAR_BREAST_TUMOR_DN	29	0.694566	1.91902	0.007692	0.0415	0.877	2284	tags=52%, list=11%, signal=58%
GNF2_MAPT	40	0.658154	1.91928	0.001815	0.041529	0.877	3497	tags=55%, list=17%, signal=66%
DELYS_THYROID_CANCER_DN	223	0.519801	1.91705	0.001802	0.04187	0.885	3433	tags=43%, list=17%, signal=52%
IIZUKA_LIVER_CANCER_PROGRESSION_L0_L1_UP	14	0.663094	1.91723	0.00188	0.041898	0.885	2091	tags=36%, list=10%, signal=40%
GOBP_CELL_DIFFERENTIATION_INVOLVED_IN_KIDNEY_DEVELOPMENT	57	0.598872	2.00031	0	0.041943	0.539	3131	tags=42%, list=15%, signal=50%
LEI_HOXC8_TARGETS_DN	17	0.745257	1.91667	0	0.041977	0.888	2026	tags=59%, list=10%, signal=65%
GOBP_REGULATION_OF_CHONDROCYTE_DIFFERENTIATION	47	0.647855	2.00169	0.005629	0.04213	0.538	4036	tags=66%, list=20%, signal=82%
RUIZ_TNC_TARGETS_UP	144	0.548802	1.91614	0.011385	0.042193	0.889	4278	tags=49%, list=21%, signal=61%
GOBP_REGULATION_OF_OSTEOBLAST_PROLIFERATION	26	0.664251	2.00293	0.001859	0.042216	0.535	2689	tags=50%, list=13%, signal=57%
GOMF_COLLAGEN_BINDING	63	0.727659	2.0535	0	0.042252	0.314	3045	tags=63%, list=15%, signal=74%
GOBP_NEGATIVE_REGULATION_OF_CELLULAR_RESPONSE_TO_GROWTH_FACTOR_STIMULUS	98	0.55164	2.0041	0	0.042313	0.528	4733	tags=56%, list=23%, signal=73%
TAKEDA_TARGETS_OF_NUP98_HOXA9_FUSION_16D_UP	165	0.544963	1.91564	0.00367	0.042378	0.89	5572	tags=58%, list=27%, signal=78%
GOBP_MESENCHYME_DEVELOPMENT	302	0.512894	2.03958	0	0.042823	0.365	3294	tags=40%, list=16%, signal=47%
GOBP_REGULATION_OF_TRANSMEMBRANE_RECEPTOR_PROTEIN_SERINE_THREONINE_KINASE_SIGNALING_PATHWAY	252	0.486222	1.99742	0	0.04285	0.556	3636	tags=40%, list=18%, signal=48%
GOBP_BASEMENT_MEMBRANE_ORGANIZATION	37	0.739613	2.0458	0.001965	0.042911	0.338	2865	tags=59%, list=14%, signal=69%
GOBP_DEVELOPMENTAL_GROWTH_INVOLVED_IN_MORPHOGENESIS	225	0.508244	2.00456	0	0.042913	0.526	3992	tags=42%, list=19%, signal=51%
GOCC_CONTRACTILE_MUSCLE_FIBER	240	0.526554	2.04876	0	0.043072	0.331	2607	tags=37%, list=13%, signal=42%
GOBP_WNT_SIGNALING_PATHWAY_PLANAR_CELL_POLARITY_PATHWAY	50	0.626839	1.99587	0.001855	0.043184	0.563	3655	tags=54%, list=18%, signal=66%
GOBP_POSITIVE_REGULATION_OF_EXTRACELLULAR_MATRIX_ORGANIZATION	26	0.727074	2.0542	0	0.043187	0.309	3472	tags=62%, list=17%, signal=74%
GOBP_METANEPHRIC_NEPHRON_MORPHOGENESIS	24	0.661846	2.00562	0.001802	0.04329	0.523	2997	tags=46%, list=15%, signal=54%
GOBP_OVULATION_CYCLE_PROCESS	50	0.601341	2.02825	0	0.043319	0.419	1707	tags=34%, list=8%, signal=37%
GOBP_REGULATION_OF_BMP_SIGNALING_PATHWAY	98	0.542187	2.00939	0	0.04336	0.508	4036	tags=50%, list=20%, signal=62%
GOBP_MUSCLE_ORGAN_DEVELOPMENT	325	0.484996	2.00669	0	0.043394	0.517	3533	tags=37%, list=17%, signal=44%
CHEOK_RESPONSE_TO_HD_MTX_UP	20	0.655651	1.91332	0.003676	0.0435	0.894	3261	tags=50%, list=16%, signal=59%
GOBP_OSTEOBLAST_DIFFERENTIATION	215	0.500979	2.03419	0	0.043512	0.392	2879	tags=37%, list=14%, signal=43%
GOBP_SEMI_LUNAR_VALVE_DEVELOPMENT	48	0.635984	2.03606	0	0.043538	0.383	3111	tags=50%, list=15%, signal=59%
ZWANG_CLASS_2_TRANSIENTLY_INDUCED_BY_EGF	46	0.569959	1.91291	0.003534	0.043622	0.896	3974	tags=52%, list=19%, signal=65%
WP_HEDGEHOG_SIGNALING_WP4249	41	0.592046	1.91118	0.003752	0.04365	0.898	2864	tags=44%, list=14%, signal=51%
GOBP_AORTIC_VALVE_MORPHOGENESIS	39	0.624255	2.01017	0	0.043687	0.503	3111	tags=49%, list=15%, signal=57%
GOBP_REGULATION_OF_CELL_SUBSTRATE_ADHESION	202	0.53137	2.03192	0	0.043696	0.404	2809	tags=35%, list=14%, signal=40%
BMI1_DN_MEL18_DN.V1_UP	135	0.574508	1.91077	0.003795	0.043737	0.898	4709	tags=56%, list=23%, signal=72%
SUZUKI_RESPONSE_TO_TSA_AND_DECITABINE_1B	14	0.682843	1.9112	0	0.043753	0.898	3431	tags=50%, list=17%, signal=60%
GOBP_REGULATION_OF_EPITHELIAL_TO_MESENCHYMAL_TRANSITION	98	0.577489	2.04075	0	0.043836	0.363	3293	tags=46%, list=16%, signal=54%
GOBP_RESPONSE_TO_BMP	154	0.514927	2.00744	0	0.043848	0.515	2945	tags=38%, list=14%, signal=44%
GOBP_SUBSTRATE_DEPENDENT_CELL_MIGRATION	24	0.720168	2.0429	0	0.04385	0.352	3011	tags=58%, list=15%, signal=68%
GSE39556_UNTREATED_VS_3H_POLYIC_INJ_MOUSE_NK_CELL_DN	181	0.515466	1.91122	0	0.043861	0.898	4578	tags=47%, list=22%, signal=60%
GOCC_I_BAND	141	0.577267	2.01175	0.005693	0.043898	0.499	2607	tags=40%, list=13%, signal=46%
MODULE_176	225	0.477203	1.91024	0.001706	0.043925	0.899	4207	tags=41%, list=21%, signal=51%
MODULE_524	30	0.711562	1.91148	0.001855	0.043953	0.898	2853	tags=60%, list=14%, signal=70%
CAHOY_ASTROGLIAL	91	0.523417	1.91126	0.001812	0.043963	0.898	4845	tags=60%, list=24%, signal=79%
GOBP_PROTEIN_KINASE_A_SIGNALING	36	0.597875	1.99061	0	0.043988	0.58	5862	tags=61%, list=29%, signal=85%
RAAGNYNNCTTY_UNKNOWN	135	0.468745	1.91157	0.001761	0.044025	0.898	2019	tags=29%, list=10%, signal=32%
CHIARADONNA_NEOPLASTIC_TRANSFORMATION_KRAS_CDC25_DN	51	0.623967	1.90975	0.012868	0.044025	0.904	4242	tags=61%, list=21%, signal=76%
GSE2585_CD80_HIGH_VS_LOW_AIRE_KO_MTEC_UP	178	0.471557	1.9099	0.005405	0.044043	0.902	3645	tags=38%, list=18%, signal=45%
HOSHIDA_LIVER_CANCER_SURVIVAL_UP	71	0.543974	1.912	0.003697	0.044053	0.898	3339	tags=48%, list=16%, signal=57%
GOBP_METANEPHROS_MORPHOGENESIS	31	0.639868	1.99287	0	0.044079	0.573	2997	tags=48%, list=15%, signal=57%
GSE32533_WT_VS_MIR17_KO_ACT_CD4_TCELL_UP	176	0.486502	1.91174	0.005495	0.044079	0.898	2783	tags=36%, list=14%, signal=42%
NABA_MATRISOME_HIGHLY_METASTATIC_BREAST_CANCER	39	0.652217	1.90858	0.014953	0.044292	0.905	3283	tags=59%, list=16%, signal=70%
REACTOME_LAMININ_INTERACTIONS	30	0.780155	1.90895	0.005736	0.044319	0.905	3838	tags=87%, list=19%, signal=106%
WESTON_VEGFA_TARGETS_12HR	26	0.681059	1.90868	0.003704	0.044376	0.905	4864	tags=73%, list=24%, signal=96%
GOBP_COLLAGEN_FIBRIL_ORGANIZATION	61	0.760809	2.02886	0	0.0444	0.418	2166	tags=64%, list=11%, signal=71%
GOBP_REGULATION_OF_CELL_SUBSTRATE_JUNCTION_ORGANIZATION	63	0.612262	1.98815	0.001855	0.044452	0.59	2982	tags=44%, list=15%, signal=52%
GOMF_HEPARIN_BINDING	156	0.544921	2.05775	0	0.044527	0.297	3516	tags=38%, list=17%, signal=45%
GOMF_GROWTH_FACTOR_BINDING	129	0.596636	2.01209	0	0.044744	0.495	3367	tags=50%, list=16%, signal=60%
GOBP_REGULATION_OF_OSTEOBLAST_DIFFERENTIATION	119	0.56167	2.05507	0	0.044754	0.307	2596	tags=40%, list=13%, signal=46%
GOCC_CELL_SUBSTRATE_JUNCTION	417	0.476783	1.99062	0	0.044758	0.58	4165	tags=41%, list=20%, signal=50%
GOBP_CELL_SUBSTRATE_ADHESION	335	0.543858	2.06912	0	0.044835	0.269	2809	tags=37%, list=14%, signal=43%
GOBP_REGULATION_OF_CELLULAR_RESPONSE_TO_GROWTH_FACTOR_STIMULUS	295	0.496388	2.0135	0	0.044898	0.489	4036	tags=43%, list=20%, signal=52%
GOBP_CELL_MATRIX_ADHESION	226	0.56816	2.05994	0	0.044926	0.288	2809	tags=40%, list=14%, signal=46%
KUNINGER_IGF1_VS_PDGFB_TARGETS_UP	73	0.548343	1.90688	0.007313	0.045063	0.909	2880	tags=41%, list=14%, signal=48%
HORIUCHI_WTAP_TARGETS_UP	273	0.48322	1.90621	0.005445	0.045082	0.91	4537	tags=45%, list=22%, signal=57%
AMIT_SERUM_RESPONSE_240_MCF10A	53	0.575583	1.90699	0.001838	0.045116	0.909	3087	tags=51%, list=15%, signal=60%
GOBP_BLOOD_VESSEL_REMODELING	46	0.599183	2.02456	0	0.045131	0.439	4815	tags=54%, list=23%, signal=71%
LEIN_ASTROCYTE_MARKERS	41	0.575642	1.90627	0.001825	0.045155	0.91	3968	tags=44%, list=19%, signal=54%
MODULE_112	254	0.46863	1.90637	0	0.045233	0.91	4207	tags=41%, list=21%, signal=50%
GOMF_SERINE_TYPE_ENDOPEPTIDASE_INHIBITOR_ACTIVITY	93	0.554368	2.01452	0.001812	0.045266	0.487	4824	tags=51%, list=24%, signal=66%
DORSEY_GAB2_TARGETS	30	0.662088	1.90557	0.003752	0.045294	0.912	4089	tags=63%, list=20%, signal=79%
HARRIS_BRAIN_CANCER_PROGENITORS	38	0.610656	1.90481	0.003565	0.045435	0.913	4708	tags=66%, list=23%, signal=85%
FRASOR_RESPONSE_TO_ESTRADIOL_UP	34	0.617578	1.90507	0.001898	0.045446	0.913	2489	tags=47%, list=12%, signal=53%
RAF_UP.V1_UP	182	0.461458	1.90291	0.001761	0.045933	0.917	4782	tags=46%, list=23%, signal=59%
REACTOME_COLLAGEN_DEGRADATION	59	0.705133	1.90303	0.015564	0.045988	0.916	3339	tags=61%, list=16%, signal=73%
HELLEBREKERS_SILENCED_DURING_TUMOR_ANGIOGENESIS	74	0.634992	1.90343	0.009747	0.04602	0.916	3570	tags=58%, list=17%, signal=70%
GOBP_DETECTION_OF_MECHANICAL_STIMULUS_INVOLVED_IN_SENSORY_PERCEPTION_OF_PAIN	13	0.793896	1.98122	0	0.046055	0.625	1725	tags=62%, list=8%, signal=67%
HALLMARK_TGF_BETA_SIGNALING	54	0.593163	1.9031	0.001916	0.046063	0.916	4355	tags=54%, list=21%, signal=68%
GOMF_FIBRONECTIN_BINDING	29	0.770752	1.98236	0	0.046125	0.62	2945	tags=72%, list=14%, signal=84%
WATANABE_ULCERATIVE_COLITIS_WITH_CANCER_UP	16	0.657601	1.90344	0.001855	0.04613	0.916	844	tags=31%, list=4%, signal=33%
GOCC_FILOPODIUM_MEMBRANE	18	0.778561	2.22256	0	0.046137	0.015	1688	tags=50%, list=8%, signal=54%
GOBP_HEMATOPOIETIC_STEM_CELL_HOMEOSTASIS	20	0.652913	2.01613	0.001908	0.046169	0.479	1008	tags=35%, list=5%, signal=37%
GAVISH_3CA_METAPROGRAM_FIBROBLASTS_CAF_1	49	0.907153	1.90164	0	0.046195	0.918	1280	tags=92%, list=6%, signal=98%
MODULE_19	300	0.487644	1.90035	0.005464	0.046203	0.921	3691	tags=40%, list=18%, signal=48%
NAKAMURA_ADIPOGENESIS_EARLY_DN	34	0.685544	1.90111	0.00565	0.046234	0.919	3336	tags=62%, list=16%, signal=74%
GAVISH_3CA_MALIGNANT_METAPROGRAM_12_EMT_1	48	0.878295	1.90177	0	0.046241	0.918	2081	tags=94%, list=10%, signal=104%
GOBP_VASCULOGENESIS	81	0.577138	2.02154	0	0.046255	0.452	4100	tags=52%, list=20%, signal=65%
HEBERT_MATRISOME_TNBC_LIVER_METASTASIS	12	0.801847	1.90063	0	0.046257	0.921	1340	tags=42%, list=7%, signal=45%
GSE43955_1H_VS_20H_ACT_CD4_TCELL_WITH_TGFB_IL6_DN	193	0.483742	1.90196	0.003591	0.046258	0.918	4403	tags=45%, list=21%, signal=56%
OISHI_CHOLANGIOMA_STEM_CELL_LIKE_DN	256	0.516984	1.9013	0.009042	0.046262	0.919	3336	tags=43%, list=16%, signal=51%
GOBP_POSITIVE_REGULATION_OF_OSTEOBLAST_DIFFERENTIATION	62	0.605178	2.01479	0.00189	0.046296	0.486	2596	tags=45%, list=13%, signal=52%
TONKS_TARGETS_OF_RUNX1_RUNX1T1_FUSION_ERYTHROCYTE_UP	149	0.544267	1.89997	0.005587	0.046314	0.921	5522	tags=60%, list=27%, signal=81%
BROWNE_HCMV_INFECTION_48HR_DN	448	0.428807	1.90035	0.00519	0.046324	0.921	3776	tags=36%, list=18%, signal=44%
GOBP_POSITIVE_REGULATION_OF_FOCAL_ADHESION_ASSEMBLY	26	0.679288	2.06192	0	0.046329	0.283	1324	tags=35%, list=6%, signal=37%
NABA_SECRETED_FACTORS	331	0.465878	1.90071	0.001751	0.046339	0.92	4818	tags=39%, list=24%, signal=50%
ZHU_CMV_8_HR_DN	48	0.567126	1.90199	0.003717	0.046352	0.918	3488	tags=46%, list=17%, signal=55%
KORKOLA_EMBRYONIC_CARCINOMA_VS_SEMINOMA_DN	24	0.610498	1.89921	0.00365	0.046633	0.921	2047	tags=33%, list=10%, signal=37%
GOBP_REGULATION_OF_CARTILAGE_DEVELOPMENT	64	0.603378	1.98264	0.005639	0.046708	0.619	4170	tags=59%, list=20%, signal=74%
GOBP_POSITIVE_REGULATION_OF_CARTILAGE_DEVELOPMENT	30	0.652151	1.97805	0	0.046714	0.633	4036	tags=60%, list=20%, signal=75%
GOMF_TYPE_II_TRANSFORMING_GROWTH_FACTOR_BETA_RECEPTOR_BINDING	10	0.832542	2.01736	0	0.046722	0.473	2625	tags=60%, list=13%, signal=69%
GOBP_SUBSTRATE_ADHESION_DEPENDENT_CELL_SPREADING	95	0.536529	1.98359	0	0.046806	0.616	2809	tags=38%, list=14%, signal=44%
GOBP_STRIATED_MUSCLE_CELL_DEVELOPMENT	76	0.574346	2.01861	0	0.046959	0.467	1777	tags=36%, list=9%, signal=39%
GOBP_NEGATIVE_REGULATION_OF_BMP_SIGNALING_PATHWAY	54	0.591271	1.97869	0	0.047013	0.63	3911	tags=54%, list=19%, signal=66%
GNF2_RTN1	50	0.630823	1.89814	0.003774	0.047077	0.924	4013	tags=50%, list=20%, signal=62%
GAVISH_3CA_MALIGNANT_METAPROGRAM_39_METAL_RESPONSE	47	0.676895	1.89822	0.005871	0.047137	0.924	4525	tags=64%, list=22%, signal=82%
GOBP_SMAD_PROTEIN_SIGNAL_TRANSDUCTION	78	0.55785	1.97621	0	0.047146	0.639	4640	tags=54%, list=23%, signal=69%
MCLACHLAN_DENTAL_CARIES_DN	75	0.569173	1.89592	0.001869	0.047162	0.926	2610	tags=39%, list=13%, signal=44%
GSE26488_WT_VS_HDAC7_DELTAP_TG_OT2_THYMOCYTE_WITH_PEPTIDE_INJECTION_DN	190	0.435102	1.89667	0.001701	0.047175	0.926	4513	tags=42%, list=22%, signal=53%
CDC5_01	233	0.471211	1.89571	0.003604	0.047182	0.926	3906	tags=37%, list=19%, signal=45%
EGFR_UP.V1_UP	176	0.507063	1.89687	0.001818	0.047202	0.926	3924	tags=46%, list=19%, signal=56%
GUO_HEX_TARGETS_UP	75	0.508524	1.89701	0.003738	0.047214	0.925	4156	tags=44%, list=20%, signal=55%
DUTERTRE_ESTRADIOL_RESPONSE_24HR_DN	475	0.478235	1.89602	0	0.047226	0.926	4545	tags=46%, list=22%, signal=57%
GSE21670_UNTREATED_VS_TGFB_TREATED_CD4_TCELL_DN	175	0.472207	1.89636	0.001799	0.047228	0.926	3562	tags=38%, list=17%, signal=45%
FUJIWARA_PARK2_IN_LIVER_CANCER_UP	8	0.798889	1.89612	0.005415	0.047281	0.926	1591	tags=50%, list=8%, signal=54%
PARENT_MTOR_SIGNALING_DN	39	0.565996	1.89713	0.001812	0.047289	0.925	4986	tags=59%, list=24%, signal=78%
KEGG_TGF_BETA_SIGNALING_PATHWAY	85	0.533999	1.89755	0	0.047308	0.925	3226	tags=40%, list=16%, signal=47%
REACTOME_SIGNALING_BY_BMP	31	0.639378	1.89514	0	0.047385	0.928	4036	tags=48%, list=20%, signal=60%
DAVICIONI_MOLECULAR_ARMS_VS_ERMS_DN	162	0.523769	1.89716	0.007339	0.047397	0.925	4306	tags=48%, list=21%, signal=60%
GOBP_GLOMERULUS_DEVELOPMENT	72	0.615505	1.9606	0.001916	0.047415	0.708	3453	tags=51%, list=17%, signal=62%
GOBP_ROOF_OF_MOUTH_DEVELOPMENT	89	0.527339	1.96319	0	0.047451	0.696	4029	tags=45%, list=20%, signal=56%
WP_FOCAL_ADHESION_PI3KAKTMTORSIGNALING	301	0.470504	1.89464	0.00365	0.047586	0.928	4633	tags=43%, list=23%, signal=54%
GOBP_METANEPHRIC_NEPHRON_DEVELOPMENT	41	0.641991	2.0877	0	0.047593	0.215	2997	tags=46%, list=15%, signal=54%
GOBP_NEPHRON_DEVELOPMENT	160	0.508571	1.96921	0.001764	0.04761	0.669	3230	tags=39%, list=16%, signal=46%
GOBP_REGULATION_OF_EXTRACELLULAR_MATRIX_ORGANIZATION	57	0.701791	2.06925	0.001953	0.047701	0.269	3488	tags=63%, list=17%, signal=76%
GOBP_MESENCHYMAL_CELL_MIGRATION	60	0.600328	1.95427	0.001908	0.047735	0.732	4323	tags=57%, list=21%, signal=72%
GOBP_MESENCHYME_MORPHOGENESIS	60	0.613194	1.95493	0.003906	0.047805	0.731	3111	tags=50%, list=15%, signal=59%
GOCC_COLLAGEN_TRIMER	83	0.644027	1.95257	0.007707	0.047846	0.739	2081	tags=42%, list=10%, signal=47%
GOBP_ARTERY_MORPHOGENESIS	72	0.615419	1.96965	0	0.047942	0.668	3111	tags=47%, list=15%, signal=55%
GOBP_POSITIVE_REGULATION_OF_CELL_SUBSTRATE_ADHESION	119	0.524451	1.96145	0.001842	0.047969	0.702	3569	tags=37%, list=17%, signal=45%
GOBP_OSSIFICATION	397	0.465491	1.96066	0.001739	0.047971	0.707	3590	tags=38%, list=18%, signal=45%
GOBP_MUSCLE_CELL_MIGRATION	83	0.584273	1.96326	0.001898	0.048032	0.696	4342	tags=54%, list=21%, signal=69%
GOBP_POSITIVE_REGULATION_OF_FIBROBLAST_MIGRATION	13	0.761041	1.95885	0	0.048078	0.715	1688	tags=54%, list=8%, signal=59%
GSE16385_ROSIGLITAZONE_IL4_VS_IFNG_TNF_STIM_MACROPHAGE_DN	176	0.430349	1.8925	0	0.048216	0.933	3187	tags=32%, list=16%, signal=38%
GOBP_POSITIVE_REGULATION_OF_CELL_SUBSTRATE_JUNCTION_ORGANIZATION	31	0.634859	1.96623	0	0.048236	0.681	5242	tags=58%, list=26%, signal=78%
CASTELLANO_HRAS_AND_NRAS_TARGETS_DN	7	0.821714	1.89323	0.001764	0.048285	0.931	962	tags=43%, list=5%, signal=45%
GOBP_ENDOTHELIUM_DEVELOPMENT	135	0.554225	1.95511	0.001923	0.048293	0.731	5518	tags=58%, list=27%, signal=79%
YAMASHITA_METHYLATED_IN_PROSTATE_CANCER	62	0.529001	1.89219	0.003578	0.048293	0.934	4144	tags=45%, list=20%, signal=56%
GOBP_GLAND_MORPHOGENESIS	126	0.521886	1.95272	0.001779	0.048312	0.739	4708	tags=52%, list=23%, signal=67%
GOBP_MESENCHYMAL_CELL_DIFFERENTIATION	242	0.498445	1.97019	0	0.048318	0.666	3294	tags=39%, list=16%, signal=46%
LINDVALL_IMMORTALIZED_BY_TERT_UP	62	0.536456	1.8925	0.007042	0.048335	0.933	4630	tags=52%, list=23%, signal=66%
BERTUCCI_INVASIVE_CARCINOMA_DUCTAL_VS_LOBULAR_DN	43	0.700722	1.89286	0.001869	0.048367	0.931	4086	tags=70%, list=20%, signal=87%
KEGG_COMPLEMENT_AND_COAGULATION_CASCADES	68	0.556684	1.89262	0.008961	0.048389	0.931	3791	tags=46%, list=18%, signal=56%
LIANG_SILENCED_BY_METHYLATION_UP	30	0.635809	1.89173	0.005357	0.048483	0.934	4444	tags=57%, list=22%, signal=72%
GOMF_GLYCOSAMINOGLYCAN_BINDING	220	0.508938	1.96353	0.001795	0.048521	0.695	3516	tags=36%, list=17%, signal=43%
GOBP_EPITHELIAL_CELL_PROLIFERATION	424	0.458097	1.97053	0	0.048672	0.665	3131	tags=35%, list=15%, signal=40%
GOBP_SMOOTH_MUSCLE_CONTRACTION	101	0.539969	1.95539	0.001838	0.048677	0.731	3998	tags=45%, list=20%, signal=55%
GOBP_REGULATION_OF_SMAD_PROTEIN_SIGNAL_TRANSDUCTION	60	0.577968	1.96455	0	0.048788	0.688	4041	tags=53%, list=20%, signal=66%
GOBP_PLATELET_AGGREGATION	75	0.543518	1.96634	0.001842	0.048853	0.681	3361	tags=43%, list=16%, signal=51%
GOCC_PLATELET_ALPHA_GRANULE	87	0.57404	1.96382	0.003788	0.048871	0.693	4535	tags=56%, list=22%, signal=72%
GOMF_PHOSPHATIDYLINOSITOL_5_PHOSPHATE_BINDING	18	0.644214	1.94945	0.001835	0.04889	0.753	1680	tags=33%, list=8%, signal=36%
GOBP_CONNECTIVE_TISSUE_DEVELOPMENT	270	0.499519	1.95586	0.001764	0.048924	0.729	4720	tags=49%, list=23%, signal=63%
GOBP_POSITIVE_REGULATION_OF_MUSCLE_CELL_DIFFERENTIATION	64	0.56096	1.9567	0	0.049032	0.725	2193	tags=38%, list=11%, signal=42%
GOBP_MEMBRANE_RAFT_ASSEMBLY	11	0.759337	1.94675	0.001859	0.049056	0.759	2036	tags=45%, list=10%, signal=50%
GOBP_REGULATION_OF_COLLAGEN_METABOLIC_PROCESS	33	0.642806	1.97191	0.005639	0.049077	0.659	2913	tags=58%, list=14%, signal=67%
GSE5679_CTRL_VS_PPARG_LIGAND_ROSIGLITAZONE_AND_RARA_AGONIST_AM580_TREATED_DC_DN	182	0.466162	1.8899	0.003515	0.049113	0.935	3003	tags=35%, list=15%, signal=41%
KANG_IMMORTALIZED_BY_TERT_DN	99	0.520814	1.8899	0.001795	0.049231	0.935	3357	tags=39%, list=16%, signal=47%
GOBP_MESODERMAL_CELL_DIFFERENTIATION	32	0.62594	1.94963	0.001812	0.049293	0.751	3376	tags=56%, list=16%, signal=67%
GOBP_BONE_DEVELOPMENT	202	0.504809	1.94582	0.001835	0.049303	0.764	3711	tags=41%, list=18%, signal=50%
GOBP_POSITIVE_REGULATION_OF_EPITHELIAL_CELL_PROLIFERATION	195	0.495117	1.97074	0	0.049315	0.665	3046	tags=38%, list=15%, signal=44%
GOBP_ENDOTHELIAL_CELL_PROLIFERATION	148	0.545705	1.94721	0.003899	0.049323	0.758	2761	tags=38%, list=13%, signal=43%
BIOCARTA_RECK_PATHWAY	9	0.93661	1.88994	0	0.04934	0.935	557	tags=67%, list=3%, signal=68%
BROWNE_HCMV_INFECTION_24HR_DN	136	0.488389	1.88916	0.007067	0.049434	0.938	3453	tags=42%, list=17%, signal=50%
GOBP_SMOOTH_MUSCLE_TISSUE_DEVELOPMENT	25	0.665086	1.94477	0.001898	0.049548	0.765	2731	tags=48%, list=13%, signal=55%
DACOSTA_ERCC3_ALLELE_XPCS_VS_TTD_DN	32	0.640052	1.88871	0.003752	0.049587	0.938	2245	tags=59%, list=11%, signal=67%
NAKAMURA_METASTASIS_MODEL_DN	40	0.559453	1.88849	0.001748	0.049621	0.938	3045	tags=33%, list=15%, signal=38%
SRF_01	48	0.657307	1.88816	0.005671	0.049736	0.939	1512	tags=46%, list=7%, signal=49%
GOBP_ARTERY_DEVELOPMENT	102	0.594623	1.97201	0	0.049745	0.658	3111	tags=43%, list=15%, signal=51%
GOBP_OUTFLOW_TRACT_MORPHOGENESIS	80	0.572769	1.94739	0	0.049752	0.758	3968	tags=51%, list=19%, signal=63%

## Sheet: Supplementary Table S2
NAME	SIZE	ES	NES	NOM p-val	FDR q-val	FWER p-val	RANK AT MAX	LEADING EDGE
GOBP_CELL_SUBSTRATE_JUNCTION_ORGANIZATION	101	0.636273	2.30841	0	0.002873	0.003	3610	tags=49%, list=15%, signal=57%
BURTON_ADIPOGENESIS_7	47	0.723449	2.22098	0	0.008124	0.023	1927	tags=45%, list=8%, signal=49%
JINESH_BLEBBISHIELD_TO_IMMUNE_CELL_FUSION_PBSHMS_UP	345	0.545263	2.23229	0	0.008195	0.021	4201	tags=46%, list=18%, signal=55%
GU_PDEF_TARGETS_UP	68	0.74824	2.20688	0	0.008857	0.032	3126	tags=60%, list=13%, signal=69%
KIM_WT1_TARGETS_UP	207	0.607775	2.23595	0.002037	0.009767	0.02	3240	tags=52%, list=14%, signal=59%
CHARAFE_BREAST_CANCER_LUMINAL_VS_MESENCHYMAL_DN	433	0.704557	2.24436	0	0.010558	0.016	3183	tags=59%, list=14%, signal=67%
GOBP_FOCAL_ADHESION_ASSEMBLY	83	0.609524	2.21278	0	0.01058	0.019	3610	tags=45%, list=15%, signal=52%
PASINI_SUZ12_TARGETS_DN	299	0.646783	2.25392	0	0.011218	0.012	3490	tags=54%, list=15%, signal=62%
PEDERSEN_METASTASIS_BY_ERBB2_ISOFORM_1	43	0.716838	2.19008	0	0.011344	0.042	2563	tags=56%, list=11%, signal=63%
REACTOME_COLLAGEN_FORMATION	86	0.702128	2.14821	0	0.013831	0.099	3857	tags=65%, list=16%, signal=78%
REACTOME_MET_PROMOTES_CELL_MOTILITY	41	0.749175	2.17556	0	0.014268	0.057	2515	tags=56%, list=11%, signal=63%
GSE22196_HEALTHY_VS_OBESE_MOUSE_SKIN_GAMMADELTA_TCELL_DN	189	0.539516	2.12926	0	0.014308	0.126	3889	tags=46%, list=17%, signal=54%
CARRILLOREIXACH_HEPATOBLASTOMA_VS_NORMAL_HYPOMETHYLATED_AND_UP	159	0.58395	2.14388	0	0.014564	0.108	3927	tags=47%, list=17%, signal=55%
REACTOME_MET_ACTIVATES_PTK2_SIGNALING	30	0.839637	2.13071	0	0.01459	0.124	2202	tags=70%, list=9%, signal=77%
ZWANG_CLASS_3_TRANSIENTLY_INDUCED_BY_EGF	207	0.613125	2.14823	0.002062	0.014695	0.099	4252	tags=53%, list=18%, signal=64%
REACTOME_ASSEMBLY_OF_COLLAGEN_FIBRILS_AND_OTHER_MULTIMERIC_STRUCTURES	61	0.743066	2.132	0	0.014985	0.122	2191	tags=61%, list=9%, signal=67%
GSE4748_CTRL_VS_LPS_STIM_DC_3H_UP	187	0.559954	2.13429	0	0.01523	0.12	2245	tags=39%, list=10%, signal=42%
REACTOME_NON_INTEGRIN_MEMBRANE_ECM_INTERACTIONS	56	0.744803	2.12053	0	0.015235	0.149	1343	tags=52%, list=6%, signal=55%
AMIT_EGF_RESPONSE_240_HELA	53	0.655216	2.15051	0	0.015279	0.097	4048	tags=58%, list=17%, signal=70%
FEKIR_HEPARG_SPHERE_VS_HEPARG_UP	94	0.657719	2.12149	0	0.01544	0.146	4259	tags=65%, list=18%, signal=79%
BILD_HRAS_ONCOGENIC_SIGNATURE	233	0.553487	2.12308	0	0.015516	0.141	4109	tags=48%, list=17%, signal=58%
PLASARI_TGFB1_TARGETS_10HR_UP	184	0.576109	2.15302	0	0.015618	0.091	4120	tags=53%, list=18%, signal=64%
VERRECCHIA_DELAYED_RESPONSE_TO_TGFB1	36	0.729133	2.15623	0	0.015633	0.086	3689	tags=67%, list=16%, signal=79%
RODRIGUES_THYROID_CARCINOMA_DN	74	0.670818	2.13624	0	0.015773	0.119	3475	tags=58%, list=15%, signal=68%
GSE30971_CTRL_VS_LPS_STIM_MACROPHAGE_WBP7_HET_2H_UP	178	0.618699	2.10638	0	0.015962	0.175	2410	tags=49%, list=10%, signal=54%
REACTOME_DEGRADATION_OF_THE_EXTRACELLULAR_MATRIX	138	0.590178	2.10722	0	0.016136	0.173	2229	tags=43%, list=9%, signal=47%
BMI1_DN.V1_UP	138	0.607384	2.1152	0	0.016322	0.158	4199	tags=54%, list=18%, signal=65%
WP_OSTEOARTHRITIC_CHONDROCYTE_HYPERTROPHY	48	0.650812	2.10787	0	0.016504	0.173	3039	tags=50%, list=13%, signal=57%
WP_NRP1TRIGGERED_SIGNALING_IN_PANCREATIC_CANCER	52	0.64031	2.15692	0	0.016821	0.085	4174	tags=58%, list=18%, signal=70%
WP_TGFBETA_RECEPTOR_SIGNALING_IN_SKELETAL_DYSPLASIAS	55	0.627597	2.11101	0	0.016881	0.168	3862	tags=56%, list=16%, signal=67%
SAGIV_CD24_TARGETS_DN	44	0.687174	2.10008	0	0.016883	0.186	3190	tags=57%, list=14%, signal=66%
ELVIDGE_HYPOXIA_UP	157	0.617394	2.098	0	0.016921	0.191	4128	tags=57%, list=18%, signal=68%
REACTOME_RHOQ_GTPASE_CYCLE	59	0.550709	2.10802	0	0.017013	0.173	3536	tags=39%, list=15%, signal=46%
PHONG_TNF_RESPONSE_VIA_P38_PARTIAL	155	0.606289	2.10049	0	0.017275	0.185	4195	tags=52%, list=18%, signal=63%
ROY_WOUND_BLOOD_VESSEL_UP	49	0.803452	2.09379	0	0.017327	0.201	1622	tags=63%, list=7%, signal=68%
ZWANG_CLASS_2_TRANSIENTLY_INDUCED_BY_EGF	47	0.667675	2.15935	0	0.017427	0.081	2307	tags=51%, list=10%, signal=57%
PRAMOONJAGO_SOX4_TARGETS_UP	50	0.724229	2.09443	0	0.017594	0.2	4392	tags=72%, list=19%, signal=88%
GAVISH_3CA_METAPROGRAM_EPITHELIAL_EPI3	47	0.713312	2.09131	0	0.017651	0.208	3793	tags=72%, list=16%, signal=86%
FEKIR_HEPARG_SIDE_POP_VS_HEPARG_UP	79	0.657064	2.26379	0	0.017914	0.01	3132	tags=49%, list=13%, signal=57%
FOROUTAN_PRODRANK_TGFB_EMT_UP	182	0.739864	2.08258	0	0.018117	0.23	3473	tags=67%, list=15%, signal=78%
WP_TGFBETA_RECEPTOR_SIGNALING	51	0.636163	2.08862	0	0.01812	0.215	3862	tags=59%, list=16%, signal=70%
MEL18_DN.V1_UP	136	0.604702	2.08292	0	0.01852	0.23	4199	tags=54%, list=18%, signal=65%
CHARAFE_BREAST_CANCER_LUMINAL_VS_BASAL_DN	427	0.613925	2.16036	0	0.018644	0.08	3497	tags=50%, list=15%, signal=58%
BCAT_BILD_ET_AL_DN	42	0.616666	2.08315	0	0.018895	0.23	3154	tags=52%, list=13%, signal=60%
RICKMAN_TUMOR_DIFFERENTIATED_WELL_VS_MODERATELY_DN	102	0.554667	2.07492	0.00207	0.019199	0.252	4379	tags=54%, list=19%, signal=66%
NABA_MATRISOME_POORLY_METASTATIC_MELANOMA	37	0.745998	2.08372	0	0.019234	0.23	3029	tags=68%, list=13%, signal=77%
KIM_WT1_TARGETS_8HR_UP	160	0.540196	2.07014	0.001996	0.019285	0.271	3985	tags=51%, list=17%, signal=61%
SUNG_METASTASIS_STROMA_UP	103	0.620761	2.07274	0	0.019326	0.262	4274	tags=54%, list=18%, signal=66%
PID_FRA_PATHWAY	36	0.705426	2.07373	0	0.019351	0.258	2862	tags=56%, list=12%, signal=63%
MED25_TARGET_GENES	81	0.559934	2.06907	0	0.019398	0.276	3642	tags=48%, list=15%, signal=57%
WP_HYPOTHESIZED_PATHWAYS_IN_PATHOGENESIS_OF_CARDIOVASCULAR_DISEASE	24	0.755663	2.06805	0	0.019418	0.28	1877	tags=58%, list=8%, signal=63%
GSE6259_CD4_TCELL_VS_CD8_TCELL_UP	171	0.534188	2.07546	0	0.019443	0.25	4440	tags=47%, list=19%, signal=58%
ESC_V6.5_UP_EARLY.V1_DN	148	0.568166	2.06676	0.001953	0.019459	0.283	3850	tags=50%, list=16%, signal=59%
GRUETZMANN_PANCREATIC_CANCER_UP	342	0.527121	2.07067	0	0.019461	0.267	3483	tags=42%, list=15%, signal=48%
DORN_ADENOVIRUS_INFECTION_48HR_DN	36	0.666049	2.05994	0	0.019578	0.302	2001	tags=42%, list=9%, signal=45%
GSE1460_CD4_THYMOCYTE_VS_THYMIC_STROMAL_CELL_DN	184	0.567412	2.07778	0	0.019613	0.244	3732	tags=50%, list=16%, signal=59%
HARRIS_HYPOXIA	80	0.652786	2.06095	0	0.019672	0.301	3190	tags=59%, list=14%, signal=68%
MODULE_321	107	0.556697	2.06289	0	0.019685	0.294	4180	tags=50%, list=18%, signal=61%
GAVISH_3CA_MALIGNANT_METAPROGRAM_13_EMT_2	47	0.780249	2.07603	0	0.019725	0.25	2452	tags=77%, list=10%, signal=85%
KEGG_ECM_RECEPTOR_INTERACTION	81	0.670104	2.0644	0.001923	0.019899	0.288	2155	tags=52%, list=9%, signal=57%
PID_INTEGRIN1_PATHWAY	65	0.752956	2.06098	0	0.019994	0.301	1600	tags=55%, list=7%, signal=59%
NABA_MATRISOME_POORLY_METASTATIC_MELANOMA_TUMOR_CELL_DERIVED	25	0.761652	2.06289	0	0.020018	0.294	3029	tags=72%, list=13%, signal=83%
GOBP_FORMATION_OF_PRIMARY_GERM_LAYER	119	0.568738	2.13921	0	0.020144	0.095	4120	tags=54%, list=18%, signal=65%
WP_CATABOLISM_OF_SKELETAL_MUSCLE_IN_CACHEXIA	39	0.649279	2.05575	0.001996	0.020292	0.312	3126	tags=49%, list=13%, signal=56%
FOROUTAN_TGFB_EMT_UP	189	0.741391	2.05491	0	0.020479	0.319	2353	tags=60%, list=10%, signal=66%
GOBP_NEGATIVE_REGULATION_OF_CELL_SUBSTRATE_ADHESION	55	0.628385	2.17205	0	0.020538	0.053	1507	tags=33%, list=6%, signal=35%
MCBRYAN_PUBERTAL_TGFB1_TARGETS_UP	163	0.580921	2.05592	0	0.020567	0.311	3039	tags=48%, list=13%, signal=55%
HEBERT_MATRISOME_TNBC_BONE_METASTASIS	11	0.838139	2.05295	0	0.020859	0.328	1080	tags=55%, list=5%, signal=57%
PID_SYNDECAN_4_PATHWAY	32	0.651397	2.05146	0	0.02115	0.336	506	tags=38%, list=2%, signal=38%
NABA_MATRISOME_HIGHLY_METASTATIC_BREAST_CANCER_TUMOR_CELL_DERIVED	27	0.755555	2.05051	0	0.021257	0.336	3471	tags=63%, list=15%, signal=74%
GOBP_POSITIVE_REGULATION_OF_EPITHELIAL_TO_MESENCHYMAL_TRANSITION	56	0.618713	2.11945	0	0.021462	0.116	4174	tags=54%, list=18%, signal=65%
DORN_ADENOVIRUS_INFECTION_32HR_DN	35	0.652977	2.04621	0	0.02252	0.348	2001	tags=40%, list=9%, signal=44%
WIEDERSCHAIN_TARGETS_OF_BMI1_AND_PCGF2	55	0.642474	2.04202	0	0.022599	0.366	3473	tags=60%, list=15%, signal=70%
NAGASHIMA_NRG1_SIGNALING_UP	165	0.592214	2.04239	0.004228	0.022728	0.363	4194	tags=48%, list=18%, signal=58%
CROMER_TUMORIGENESIS_UP	54	0.780786	2.04295	0	0.022826	0.36	2946	tags=76%, list=13%, signal=87%
BMI1_DN_MEL18_DN.V1_UP	138	0.60527	2.04358	0	0.02298	0.358	3473	tags=51%, list=15%, signal=59%
LINDVALL_IMMORTALIZED_BY_TERT_DN	68	0.679903	2.02849	0	0.023136	0.414	3061	tags=56%, list=13%, signal=64%
REACTOME_ANCHORING_FIBRIL_FORMATION	15	0.803286	2.02986	0	0.023186	0.41	1612	tags=60%, list=7%, signal=64%
GSE30971_CTRL_VS_LPS_STIM_MACROPHAGE_WBP7_KO_4H_UP	180	0.582646	2.0436	0	0.023318	0.358	3163	tags=43%, list=13%, signal=50%
GOCC_BASEMENT_MEMBRANE	86	0.701467	2.14068	0	0.023319	0.092	1839	tags=51%, list=8%, signal=55%
VERRECCHIA_EARLY_RESPONSE_TO_TGFB1	52	0.697419	2.02855	0.001953	0.023365	0.414	3296	tags=63%, list=14%, signal=74%
PID_INTEGRIN3_PATHWAY	41	0.720171	2.02987	0.003976	0.023462	0.41	1680	tags=51%, list=7%, signal=55%
RIGGI_EWING_SARCOMA_PROGENITOR_DN	181	0.633132	2.03933	0	0.023509	0.38	2562	tags=45%, list=11%, signal=50%
GSE22140_GERMFREE_VS_SPF_MOUSE_CD4_TCELL_DN	187	0.54673	2.03525	0	0.023553	0.388	3489	tags=42%, list=15%, signal=49%
PID_BMP_PATHWAY	41	0.601388	2.03069	0.002033	0.023584	0.403	5701	tags=59%, list=24%, signal=77%
PEDERSEN_TARGETS_OF_611CTF_ISOFORM_OF_ERBB2	69	0.632339	2.0301	0	0.023606	0.408	3649	tags=54%, list=16%, signal=63%
SIMBULAN_UV_RESPONSE_IMMORTALIZED_DN	31	0.722825	2.0344	0	0.023609	0.392	2214	tags=55%, list=9%, signal=60%
GSE36888_UNTREATED_VS_IL2_TREATED_STAT5_AB_KNOCKIN_TCELL_2H_UP	189	0.57415	2.03165	0	0.023633	0.402	4689	tags=55%, list=20%, signal=68%
REACTOME_COLLAGEN_DEGRADATION	64	0.683661	2.0248	0.001953	0.023744	0.424	3422	tags=61%, list=15%, signal=71%
KOBAYASHI_EGFR_SIGNALING_6HR_DN	17	0.84575	2.03567	0	0.02378	0.388	1927	tags=71%, list=8%, signal=77%
AMIT_EGF_RESPONSE_120_HELA	65	0.601477	2.0363	0.00207	0.023818	0.385	4287	tags=49%, list=18%, signal=60%
REACTOME_CHONDROITIN_SULFATE_DERMATAN_SULFATE_METABOLISM	50	0.650544	2.03737	0	0.02388	0.383	3444	tags=50%, list=15%, signal=58%
MODULE_371	26	0.663346	2.03172	0	0.023916	0.402	3296	tags=54%, list=14%, signal=63%
AMIT_EGF_RESPONSE_480_HELA	154	0.556789	2.02505	0.002198	0.023964	0.424	2811	tags=38%, list=12%, signal=43%
GOBP_ENDODERM_DEVELOPMENT	83	0.56929	2.12038	0	0.02411	0.114	4109	tags=54%, list=17%, signal=65%
WINTER_HYPOXIA_METAGENE	228	0.515592	2.03187	0	0.024155	0.402	4128	tags=46%, list=18%, signal=55%
HUANG_DASATINIB_SENSITIVITY_UP	76	0.668658	2.01794	0	0.024243	0.444	2610	tags=54%, list=11%, signal=60%
PID_AVB3_INTEGRIN_PATHWAY	72	0.604945	2.01754	0	0.024265	0.45	1680	tags=36%, list=7%, signal=39%
HINATA_NFKB_TARGETS_FIBROBLAST_UP	81	0.635029	2.01842	0	0.024304	0.443	3681	tags=54%, list=16%, signal=64%
SNIJDERS_AMPLIFIED_IN_HEAD_AND_NECK_TUMORS	37	0.634602	2.02045	0.003922	0.024384	0.437	5252	tags=65%, list=22%, signal=83%
REACTOME_SIGNALING_BY_PDGF	58	0.608286	2.02253	0	0.02447	0.433	2421	tags=41%, list=10%, signal=46%
BOYAULT_LIVER_CANCER_SUBCLASS_G2	28	0.650575	2.01366	0	0.024474	0.465	3025	tags=57%, list=13%, signal=65%
WILLIAMS_ESR2_TARGETS_DN	10	0.814665	2.0211	0	0.024497	0.436	1487	tags=50%, list=6%, signal=53%
LEE_METASTASIS_AND_ALTERNATIVE_SPLICING_UP	70	0.538052	2.01845	0	0.024525	0.442	3118	tags=39%, list=13%, signal=44%
TURASHVILI_BREAST_LOBULAR_CARCINOMA_VS_DUCTAL_NORMAL_UP	65	0.82223	2.02146	0	0.024614	0.433	1394	tags=66%, list=6%, signal=70%
WOO_LIVER_CANCER_RECURRENCE_UP	101	0.612227	2.01387	0	0.024644	0.465	3029	tags=48%, list=13%, signal=54%
GAVISH_3CA_METAPROGRAM_FIBROBLASTS_CAF_9	47	0.714492	2.01881	0.002008	0.024701	0.441	3101	tags=60%, list=13%, signal=68%
REACTOME_EXTRACELLULAR_MATRIX_ORGANIZATION	290	0.588355	2.01437	0.001984	0.02472	0.464	4032	tags=52%, list=17%, signal=62%
GSE1432_6H_VS_24H_IFNG_MICROGLIA_UP	185	0.535468	2.01558	0	0.024753	0.461	3918	tags=44%, list=17%, signal=52%
DELYS_THYROID_CANCER_UP	425	0.519928	2.00989	0.001965	0.024827	0.48	3536	tags=42%, list=15%, signal=48%
BILD_CTNNB1_ONCOGENIC_SIGNATURE	73	0.593575	2.01467	0	0.024878	0.462	4326	tags=51%, list=18%, signal=62%
LIM_MAMMARY_STEM_CELL_UP	440	0.612511	2.01015	0	0.024956	0.48	3354	tags=48%, list=14%, signal=55%
GAVISH_3CA_MALIGNANT_METAPROGRAM_16_MES_GLIOMA	47	0.693772	2.01076	0	0.025081	0.479	4745	tags=74%, list=20%, signal=93%
CORDENONSI_YAP_CONSERVED_SIGNATURE	52	0.630536	2.01112	0	0.025179	0.477	4214	tags=54%, list=18%, signal=65%
KEGG_ADHERENS_JUNCTION	66	0.555092	2.00819	0.004	0.025215	0.486	4180	tags=41%, list=18%, signal=50%
MIYAGAWA_TARGETS_OF_EWSR1_ETS_FUSIONS_DN	211	0.608419	2.00732	0	0.02536	0.488	3099	tags=54%, list=13%, signal=61%
GAVISH_3CA_METAPROGRAM_ENDOTHELIAL_NF_KB	49	0.723173	2.00615	0	0.025558	0.497	2862	tags=61%, list=12%, signal=70%
GOBP_WNT_SIGNALING_PATHWAY_PLANAR_CELL_POLARITY_PATHWAY	50	0.643121	2.14741	0	0.025947	0.082	3689	tags=52%, list=16%, signal=62%
PHONG_TNF_RESPONSE_NOT_VIA_P38	320	0.519954	2.00265	0.002016	0.026504	0.511	3717	tags=40%, list=16%, signal=46%
WP_BURN_WOUND_HEALING	102	0.653584	2.00276	0.001961	0.026676	0.511	3296	tags=50%, list=14%, signal=58%
AMIT_EGF_RESPONSE_60_MCF10A	35	0.664989	2.00019	0.001996	0.02744	0.524	2961	tags=51%, list=13%, signal=59%
THEILGAARD_NEUTROPHIL_AT_SKIN_WOUND_UP	73	0.606453	1.99826	0.002016	0.027661	0.532	4410	tags=52%, list=19%, signal=64%
SIMBULAN_UV_RESPONSE_NORMAL_DN	33	0.637216	1.99734	0	0.027725	0.532	4577	tags=64%, list=19%, signal=79%
DORN_ADENOVIRUS_INFECTION_24HR_DN	37	0.672318	1.99845	0	0.027853	0.53	1160	tags=41%, list=5%, signal=43%
WANG_METHYLATED_IN_BREAST_CANCER	33	0.700053	1.99234	0.002058	0.027904	0.548	3427	tags=61%, list=15%, signal=71%
SASSON_RESPONSE_TO_GONADOTROPHINS_DN	83	0.553891	1.99297	0	0.028027	0.547	3562	tags=35%, list=15%, signal=41%
ONDER_CDH1_TARGETS_3_DN	55	0.598347	1.99235	0.006198	0.028122	0.548	4541	tags=60%, list=19%, signal=74%
PID_FAK_PATHWAY	59	0.574012	1.99306	0.001976	0.028241	0.547	4148	tags=47%, list=18%, signal=57%
LEONARD_HYPOXIA	37	0.694119	1.99337	0	0.028371	0.546	5561	tags=78%, list=24%, signal=102%
BERENJENO_TRANSFORMED_BY_RHOA_FOREVER_DN	28	0.674219	1.99402	0	0.028391	0.541	1718	tags=46%, list=7%, signal=50%
ELVIDGE_HYPOXIA_BY_DMOG_UP	125	0.609703	1.9946	0	0.028401	0.539	4128	tags=56%, list=18%, signal=68%
PRMT5_TARGET_GENES	70	0.540464	1.9951	0	0.028458	0.537	2783	tags=43%, list=12%, signal=48%
GENTILE_UV_RESPONSE_CLUSTER_D8	37	0.628272	1.98477	0	0.028591	0.572	4749	tags=62%, list=20%, signal=78%
REACTOME_COLLAGEN_BIOSYNTHESIS_AND_MODIFYING_ENZYMES	63	0.69158	1.98487	0.003846	0.028764	0.571	2255	tags=51%, list=10%, signal=56%
REACTOME_COLLAGEN_CHAIN_TRIMERIZATION	44	0.737509	1.98531	0.001931	0.028837	0.571	1344	tags=50%, list=6%, signal=53%
GERHOLD_ADIPOGENESIS_DN	59	0.61198	1.9884	0	0.029013	0.561	2942	tags=51%, list=13%, signal=58%
NABA_COLLAGENS	44	0.737509	1.98531	0.001931	0.029055	0.571	1344	tags=50%, list=6%, signal=53%
WESTON_VEGFA_TARGETS_6HR	47	0.665223	1.98924	0.00198	0.029087	0.558	2989	tags=53%, list=13%, signal=61%
WP_PRIMARY_FOCAL_SEGMENTAL_GLOMERULOSCLEROSIS_FSGS	71	0.541014	1.98631	0	0.029096	0.57	5167	tags=56%, list=22%, signal=72%
GSE2770_IL12_ACT_VS_ACT_CD4_TCELL_2H_DN	184	0.505856	1.98867	0.001969	0.029117	0.56	4410	tags=43%, list=19%, signal=52%
GENTILE_UV_LOW_DOSE_DN	63	0.610615	1.98733	0.00198	0.029153	0.566	3473	tags=48%, list=15%, signal=56%
JOHNSTONE_PARVB_TARGETS_3_UP	395	0.50767	1.98537	0.006098	0.029246	0.57	3534	tags=41%, list=15%, signal=48%
MILI_PSEUDOPODIA_CHEMOTAXIS_DN	422	0.463543	1.9864	0.001992	0.029304	0.57	4231	tags=39%, list=18%, signal=47%
GOBP_BODY_MORPHOGENESIS	49	0.586258	2.08165	0	0.029756	0.191	3959	tags=55%, list=17%, signal=66%
FRIDMAN_SENESCENCE_UP	73	0.617318	1.98089	0	0.029888	0.594	3490	tags=52%, list=15%, signal=61%
GAVISH_3CA_METAPROGRAM_EPITHELIAL_EMT_LIKE_1	47	0.750002	1.97818	0.001992	0.029903	0.602	2147	tags=68%, list=9%, signal=75%
HINATA_NFKB_TARGETS_KERATINOCYTE_UP	81	0.665756	1.98134	0.001992	0.029937	0.591	3642	tags=54%, list=15%, signal=64%
DOANE_BREAST_CANCER_CLASSES_DN	31	0.651479	1.97836	0	0.029961	0.599	1289	tags=42%, list=5%, signal=44%
WEINMANN_ADAPTATION_TO_HYPOXIA_DN	36	0.69643	1.97843	0	0.030129	0.598	2961	tags=53%, list=13%, signal=60%
FOROUTAN_INTEGRATED_TGFB_EMT_UP	118	0.774458	1.97882	0.001942	0.030154	0.598	3356	tags=75%, list=14%, signal=87%
REACTOME_LAMININ_INTERACTIONS	30	0.788235	1.97971	0.002	0.030186	0.596	1343	tags=60%, list=6%, signal=64%
BROWNE_HCMV_INFECTION_12HR_DN	88	0.535091	1.97906	0	0.030277	0.598	4759	tags=51%, list=20%, signal=64%
ZWANG_CLASS_1_TRANSIENTLY_INDUCED_BY_EGF	452	0.444203	1.97623	0.002079	0.030456	0.611	3803	tags=37%, list=16%, signal=43%
MANALO_HYPOXIA_UP	197	0.583068	1.97643	0	0.03058	0.611	3424	tags=44%, list=15%, signal=51%
GOBP_NEGATIVE_REGULATION_OF_CELL_MATRIX_ADHESION	33	0.642405	2.07463	0	0.031227	0.205	2668	tags=39%, list=11%, signal=44%
REACTOME_SIGNALING_BY_MET	78	0.559167	1.97401	0	0.031335	0.623	3171	tags=42%, list=13%, signal=49%
SASSON_RESPONSE_TO_FORSKOLIN_DN	82	0.553812	1.97353	0.001905	0.031336	0.624	3562	tags=37%, list=15%, signal=43%
HEBERT_MATRISOME_TNBC_LUNG_METASTASIS	22	0.809918	1.97297	0	0.031379	0.626	1343	tags=59%, list=6%, signal=63%
BRUECKNER_TARGETS_OF_MIRLET7A3_DN	69	0.617757	1.97066	0	0.031564	0.634	4046	tags=57%, list=17%, signal=68%
GSE30971_CTRL_VS_LPS_STIM_MACROPHAGE_WBP7_KO_2H_UP	176	0.591937	1.9684	0.001988	0.031582	0.644	2681	tags=44%, list=11%, signal=50%
SWEET_KRAS_TARGETS_UP	72	0.709946	1.96725	0.005848	0.03159	0.65	1635	tags=50%, list=7%, signal=54%
WANG_SMARCE1_TARGETS_UP	273	0.592958	1.96929	0.005736	0.031598	0.642	3066	tags=44%, list=13%, signal=50%
MIR6082	16	0.722114	1.96748	0	0.031637	0.647	2838	tags=50%, list=12%, signal=57%
GOBP_REGULATION_OF_CELL_SUBSTRATE_JUNCTION_ORGANIZATION	67	0.599976	2.08303	0	0.031661	0.187	3610	tags=42%, list=15%, signal=49%
WP_HIPPOYAP_SIGNALING	22	0.652697	1.96782	0.004065	0.031669	0.645	4587	tags=59%, list=20%, signal=73%
AMIT_EGF_RESPONSE_60_HELA	43	0.633781	1.96848	0.002004	0.031743	0.644	3850	tags=47%, list=16%, signal=56%
MEBARKI_HCC_PROGENITOR_WNT_UP_CTNNB1_DEPENDENT	77	0.615374	1.96942	0.003891	0.031751	0.642	2250	tags=44%, list=10%, signal=49%
COULOUARN_TEMPORAL_TGFB1_SIGNATURE_UP	103	0.502369	1.96983	0.001972	0.031754	0.639	3513	tags=41%, list=15%, signal=48%
BERENJENO_ROCK_SIGNALING_NOT_VIA_RHOA_DN	48	0.641247	1.97186	0.001996	0.031755	0.631	3076	tags=48%, list=13%, signal=55%
VERRECCHIA_RESPONSE_TO_TGFB1_C1	18	0.729401	1.97077	0	0.031756	0.634	1670	tags=56%, list=7%, signal=60%
WP_LUNG_FIBROSIS	58	0.626193	1.971	0.003891	0.031896	0.634	3624	tags=53%, list=15%, signal=63%
CTCCAAG_MIR432	73	0.511028	1.96569	0	0.032114	0.654	5615	tags=55%, list=24%, signal=72%
VERRECCHIA_RESPONSE_TO_TGFB1_C5	20	0.724893	1.96473	0	0.032321	0.658	3689	tags=65%, list=16%, signal=77%
DAUER_STAT3_TARGETS_UP	44	0.685035	1.96302	0	0.032896	0.668	3699	tags=59%, list=16%, signal=70%
CHARAFE_BREAST_CANCER_BASAL_VS_MESENCHYMAL_DN	48	0.697746	1.96204	0	0.032932	0.674	3352	tags=65%, list=14%, signal=75%
PETROVA_ENDOTHELIUM_LYMPHATIC_VS_BLOOD_DN	157	0.608239	1.9622	0	0.033016	0.671	4161	tags=55%, list=18%, signal=67%
AKL_HTLV1_INFECTION_UP	24	0.622198	1.96031	0	0.033191	0.68	3681	tags=50%, list=16%, signal=59%
MEBARKI_HCC_PROGENITOR_WNT_UP	175	0.599995	1.95567	0.002008	0.033193	0.696	2260	tags=42%, list=10%, signal=46%
ELVIDGE_HIF1A_AND_HIF2A_TARGETS_DN	96	0.599959	1.96059	0.004057	0.033203	0.68	2676	tags=49%, list=11%, signal=55%
WP_METABOLIC_PATHWAYS_OF_FIBROBLASTS	29	0.638144	1.95589	0.001969	0.033267	0.694	2087	tags=41%, list=9%, signal=45%
GOBP_ENDODERM_FORMATION	57	0.638663	2.08471	0	0.033292	0.183	4109	tags=61%, list=17%, signal=74%
NABA_MATRISOME_METASTATIC_COLORECTAL_LIVER_METASTASIS	29	0.713372	1.9607	0.001946	0.033363	0.68	2408	tags=55%, list=10%, signal=61%
GSE22886_DAY0_VS_DAY1_MONOCYTE_IN_CULTURE_DN	187	0.554749	1.95595	0	0.033418	0.693	3490	tags=46%, list=15%, signal=54%
MODULE_433	58	0.612439	1.95494	0.003861	0.03347	0.704	3879	tags=52%, list=16%, signal=62%
MODULE_47	214	0.749673	1.95599	0.003861	0.033608	0.693	3099	tags=68%, list=13%, signal=78%
REACTOME_CROSSLINKING_OF_COLLAGEN_FIBRILS	18	0.820139	1.95405	0	0.033611	0.708	1612	tags=61%, list=7%, signal=66%
REACTOME_SYNDECAN_INTERACTIONS	25	0.805286	1.9544	0	0.033621	0.707	506	tags=60%, list=2%, signal=61%
SENESE_HDAC1_AND_HDAC2_TARGETS_UP	218	0.514125	1.95636	0	0.033652	0.69	3585	tags=40%, list=15%, signal=47%
REACTOME_RUNX2_REGULATES_GENES_INVOLVED_IN_CELL_MIGRATION	8	0.929256	1.9579	0	0.033697	0.685	1311	tags=75%, list=6%, signal=79%
REACTOME_TGF_BETA_RECEPTOR_SIGNALING_ACTIVATES_SMADS	44	0.556895	1.95737	0.001938	0.033783	0.688	4196	tags=59%, list=18%, signal=72%
OSAWA_TNF_TARGETS	10	0.858891	1.95819	0	0.033789	0.684	1999	tags=60%, list=8%, signal=66%
WU_CELL_MIGRATION	173	0.558826	1.95646	0.002004	0.033791	0.69	3642	tags=50%, list=15%, signal=58%
KINSEY_TARGETS_OF_EWSR1_FLII_FUSION_DN	311	0.551497	1.95688	0.003929	0.03384	0.688	4213	tags=46%, list=18%, signal=55%
KIM_WT1_TARGETS_12HR_UP	156	0.510223	1.95846	0	0.033841	0.682	3341	tags=42%, list=14%, signal=48%
BERENJENO_TRANSFORMED_BY_RHOA_REVERSIBLY_DN	26	0.719534	1.95336	0.001996	0.033858	0.711	1778	tags=54%, list=8%, signal=58%
WP_CANONICAL_AND_NONCANONICAL_TGFB_SIGNALING	17	0.718538	1.9503	0	0.034131	0.724	3126	tags=59%, list=13%, signal=68%
GROSS_HYPOXIA_VIA_ELK3_AND_HIF1A_UP	130	0.530394	1.94982	0.004024	0.034161	0.725	4652	tags=53%, list=20%, signal=66%
WP_CANONICAL_AND_NONCANONICAL_NOTCH_SIGNALING	27	0.627514	1.95069	0.001919	0.034163	0.722	3646	tags=41%, list=16%, signal=48%
LOPEZ_MESOTHELIOMA_SURVIVAL_OVERALL_DN	12	0.745135	1.95094	0.00211	0.03425	0.722	3699	tags=67%, list=16%, signal=79%
AMIT_SERUM_RESPONSE_60_MCF10A	54	0.635818	1.94797	0.004032	0.034286	0.728	2942	tags=48%, list=13%, signal=55%
REACTOME_SEMA3A_PLEXIN_REPULSION_SIGNALING_BY_INHIBITING_INTEGRIN_ADHESION	14	0.722999	1.95116	0	0.034303	0.721	5281	tags=79%, list=22%, signal=101%
GAVISH_3CA_METAPROGRAM_FIBROBLASTS_CAF_6	49	0.666902	1.94918	0.001949	0.034314	0.726	3803	tags=55%, list=16%, signal=66%
MODULE_1	348	0.604772	1.95167	0.003929	0.0344	0.717	4175	tags=53%, list=18%, signal=64%
GSE11864_CSF1_IFNG_VS_CSF1_PAM3CYS_IN_MAC_DN	175	0.457254	1.95129	0	0.034415	0.718	5116	tags=43%, list=22%, signal=54%
VERNELL_RETINOBLASTOMA_PATHWAY_DN	19	0.673694	1.94803	0	0.034436	0.728	1927	tags=42%, list=8%, signal=46%
GSE1432_1H_VS_24H_IFNG_MICROGLIA_UP	193	0.495951	1.94825	0.001969	0.034538	0.728	3311	tags=37%, list=14%, signal=42%
SRF_C	203	0.480063	1.9468	0	0.034685	0.734	3538	tags=38%, list=15%, signal=44%
REN_ALVEOLAR_RHABDOMYOSARCOMA_DN	393	0.584577	1.94535	0	0.035102	0.734	4183	tags=52%, list=18%, signal=62%
REACTOME_CHONDROITIN_SULFATE_BIOSYNTHESIS	20	0.795282	1.94475	0	0.035235	0.736	1600	tags=50%, list=7%, signal=54%
GOMF_SMAD_BINDING	74	0.545785	2.08649	0	0.035598	0.177	2250	tags=31%, list=10%, signal=34%
KEGG_GLYCOSAMINOGLYCAN_BIOSYNTHESIS_CHONDROITIN_SULFATE	22	0.729605	1.94277	0.001972	0.035635	0.744	3444	tags=59%, list=15%, signal=69%
IKEDA_MIR133_TARGETS_UP	42	0.591266	1.94209	0.001988	0.035677	0.747	5428	tags=57%, list=23%, signal=74%
RASHI_RESPONSE_TO_IONIZING_RADIATION_2	117	0.522568	1.94281	0.003976	0.035802	0.744	5233	tags=50%, list=22%, signal=65%
HINATA_NFKB_MATRIX	11	0.765894	1.94216	0.005769	0.035819	0.747	4668	tags=82%, list=20%, signal=102%
LU_TUMOR_VASCULATURE_UP	29	0.736327	1.94309	0.001965	0.035852	0.744	3195	tags=62%, list=14%, signal=72%
VERRECCHIA_RESPONSE_TO_TGFB1_C2	21	0.768652	1.94009	0.00198	0.036195	0.75	4037	tags=86%, list=17%, signal=103%
GOTZMANN_EPITHELIAL_TO_MESENCHYMAL_TRANSITION_UP	66	0.605231	1.9403	0.001957	0.036251	0.749	4120	tags=55%, list=18%, signal=66%
REACTOME_RND3_GTPASE_CYCLE	41	0.53582	1.94044	0	0.036323	0.749	3056	tags=41%, list=13%, signal=48%
XU_HGF_SIGNALING_NOT_VIA_AKT1_48HR_UP	33	0.637215	1.93911	0.002062	0.036474	0.752	2468	tags=42%, list=10%, signal=47%
GAVISH_3CA_MALIGNANT_METAPROGRAM_22_SECRETED_1	47	0.71576	1.93801	0	0.036766	0.753	4060	tags=68%, list=17%, signal=82%
COLIN_PILOCYTIC_ASTROCYTOMA_VS_GLIOBLASTOMA_DN	28	0.664937	1.93645	0.003745	0.036953	0.753	2664	tags=46%, list=11%, signal=52%
VART_KSHV_INFECTION_ANGIOGENIC_MARKERS_DN	127	0.522457	1.93645	0	0.037125	0.753	3039	tags=35%, list=13%, signal=40%
DASU_IL6_SIGNALING_UP	55	0.579311	1.93673	0.003953	0.037153	0.753	3694	tags=51%, list=16%, signal=60%
CHIARADONNA_NEOPLASTIC_TRANSFORMATION_KRAS_CDC25_UP	56	0.55318	1.93564	0	0.037178	0.755	2038	tags=32%, list=9%, signal=35%
WP_PHOTODYNAMIC_THERAPYINDUCED_NFKB_SURVIVAL_SIGNALING	35	0.724618	1.93304	0.001957	0.038179	0.764	3639	tags=66%, list=15%, signal=78%
PID_UPA_UPAR_PATHWAY	41	0.623643	1.93175	0.002083	0.038574	0.766	4148	tags=56%, list=18%, signal=68%
BEGUM_TARGETS_OF_PAX3_FOXO1_FUSION_DN	46	0.574588	1.92925	0	0.039518	0.776	3039	tags=46%, list=13%, signal=52%
GOBP_REGULATION_OF_CELL_SUBSTRATE_ADHESION	204	0.506779	2.05736	0	0.039531	0.249	3622	tags=37%, list=15%, signal=44%
GSE9988_ANTI_TREM1_AND_LPS_VS_CTRL_TREATED_MONOCYTES_UP	179	0.534293	1.92937	0.006135	0.039667	0.776	3428	tags=41%, list=15%, signal=48%
BILANGES_SERUM_SENSITIVE_VIA_TSC2	26	0.672199	1.92837	0.002096	0.039788	0.777	3497	tags=46%, list=15%, signal=54%
KRIEG_HYPOXIA_VIA_KDM3A	47	0.614364	1.92784	0.006276	0.039941	0.781	3803	tags=51%, list=16%, signal=61%
GOMF_COLLAGEN_BINDING	62	0.721777	2.05204	0	0.040203	0.261	3101	tags=68%, list=13%, signal=78%
ROZANOV_MMP14_TARGETS_SUBSET	30	0.827577	1.92586	0	0.04075	0.787	2896	tags=83%, list=12%, signal=95%
MEBARKI_HCC_PROGENITOR_WNT_UP_CTNNB1_INDEPENDENT	20	0.88379	1.92505	0	0.040928	0.789	1142	tags=75%, list=5%, signal=79%
HEBERT_MATRISOME_TNBC_LIVER_METASTASIS	12	0.790814	1.92423	0	0.041127	0.791	1380	tags=50%, list=6%, signal=53%
BROWNE_HCMV_INFECTION_2HR_DN	46	0.576911	1.92286	0	0.041704	0.795	4108	tags=52%, list=17%, signal=63%
GOBP_REGULATION_OF_EPITHELIAL_TO_MESENCHYMAL_TRANSITION	103	0.528369	2.04502	0	0.042028	0.281	5134	tags=56%, list=22%, signal=72%
MEBARKI_HCC_PROGENITOR_WNT_UP_BLOCKED_BY_FZD8CRD	112	0.575472	1.92188	0.001965	0.042095	0.797	3879	tags=49%, list=16%, signal=59%
GSE8835_HEALTHY_VS_CLL_CD8_TCELL_DN	181	0.46078	1.92047	0	0.042509	0.799	3696	tags=39%, list=16%, signal=46%
GSE36826_WT_VS_IL1R_KO_SKIN_DN	186	0.47824	1.92049	0	0.0427	0.799	3612	tags=39%, list=15%, signal=45%
GOBP_MORPHOGENESIS_OF_AN_EPITHELIAL_SHEET	58	0.589084	2.03994	0	0.043502	0.3	3716	tags=47%, list=16%, signal=55%
KEGG_FOCAL_ADHESION	193	0.507837	1.91856	0	0.043525	0.804	3924	tags=42%, list=17%, signal=50%
AZARE_NEOPLASTIC_TRANSFORMATION_BY_STAT3_DN	17	0.704915	1.91773	0.00813	0.043814	0.805	2063	tags=41%, list=9%, signal=45%
BURTON_ADIPOGENESIS_2	70	0.51683	1.91582	0.002049	0.044475	0.81	2810	tags=40%, list=12%, signal=45%
SASAI_RESISTANCE_TO_NEOPLASTIC_TRANSFROMATION	45	0.733167	1.91481	0.00202	0.044513	0.812	2022	tags=53%, list=9%, signal=58%
BIOCARTA_GSK3_PATHWAY	20	0.644317	1.91506	0.002058	0.044599	0.812	2444	tags=45%, list=10%, signal=50%
MARCHINI_TRABECTEDIN_RESISTANCE_DN	41	0.623303	1.91588	0	0.044605	0.809	3691	tags=56%, list=16%, signal=66%
KEGG_MEDICUS_PATHOGEN_HPV_E6_TO_NOTCH_SIGNALING_PATHWAY_N00380	12	0.743567	1.91402	0	0.044745	0.816	1613	tags=50%, list=7%, signal=54%
WINTER_HYPOXIA_UP	91	0.556211	1.91511	0.006369	0.044769	0.812	4408	tags=47%, list=19%, signal=58%
GNF2_MMP1	32	0.818158	1.91369	0	0.044808	0.816	4073	tags=91%, list=17%, signal=109%
GAVISH_3CA_METAPROGRAM_FIBROBLASTS_CAF_4	46	0.684386	1.91188	0.007937	0.045453	0.82	3587	tags=50%, list=15%, signal=59%
PHONG_TNF_TARGETS_UP	60	0.694604	1.9108	0.004057	0.045455	0.823	4109	tags=65%, list=17%, signal=79%
NABA_BASEMENT_MEMBRANES	40	0.689757	1.91221	0.002012	0.045473	0.819	1606	tags=48%, list=7%, signal=51%
CROONQUIST_STROMAL_STIMULATION_UP	53	0.735665	1.91141	0	0.045502	0.82	2946	tags=57%, list=13%, signal=65%
BROWNE_HCMV_INFECTION_20HR_DN	92	0.561995	1.91095	0.007921	0.045567	0.822	4781	tags=60%, list=20%, signal=75%
TURASHVILI_BREAST_LOBULAR_CARCINOMA_VS_LOBULAR_NORMAL_DN	71	0.71369	1.90802	0.001946	0.046298	0.828	1900	tags=56%, list=8%, signal=61%
GSE1460_INTRATHYMIC_T_PROGENITOR_VS_THYMIC_STROMAL_CELL_DN	188	0.564939	1.90822	0	0.04633	0.828	3624	tags=49%, list=15%, signal=58%
SCIAN_INVERSED_TARGETS_OF_TP53_AND_TP73_DN	29	0.602604	1.90865	0.006073	0.046416	0.828	3304	tags=48%, list=14%, signal=56%
WP_PHOTODYNAMIC_THERAPYINDUCED_HIF1_SURVIVAL_SIGNALING	37	0.61661	1.90824	0.00409	0.046501	0.828	3039	tags=59%, list=13%, signal=68%
GNF2_PTX3	35	0.861086	1.9067	0	0.046824	0.831	1303	tags=77%, list=6%, signal=82%
BURTON_ADIPOGENESIS_8	78	0.584613	1.90547	0	0.046994	0.837	3714	tags=50%, list=16%, signal=59%
BURTON_ADIPOGENESIS_1	29	0.704917	1.906	0.006098	0.04708	0.834	3311	tags=48%, list=14%, signal=56%
WP_AXON_GUIDANCE	71	0.519682	1.90554	0	0.047153	0.836	4954	tags=48%, list=21%, signal=60%
GSE2128_C57BL6_VS_NOD_CD4CD8_DP_THYMOCYTE_UP	188	0.476078	1.90387	0	0.047248	0.847	4270	tags=44%, list=18%, signal=53%
LEI_MYB_TARGETS	299	0.448946	1.90421	0.001927	0.04725	0.846	5116	tags=46%, list=22%, signal=59%
LIAO_METASTASIS	493	0.428258	1.90436	0	0.047338	0.845	4465	tags=37%, list=19%, signal=44%
REACTOME_ECM_PROTEOGLYCANS	74	0.649979	1.90465	0.005814	0.047377	0.843	1585	tags=45%, list=7%, signal=48%
KOKKINAKIS_METHIONINE_DEPRIVATION_96HR_UP	116	0.535029	1.90225	0.003953	0.047686	0.85	4066	tags=45%, list=17%, signal=54%
MIR1268A_MIR1268B	7	0.835071	1.9023	0	0.047843	0.85	2477	tags=71%, list=11%, signal=80%
PID_WNT_SIGNALING_PATHWAY	25	0.633999	1.90156	0.005917	0.047942	0.853	3751	tags=52%, list=16%, signal=62%
GAVISH_3CA_METAPROGRAM_FIBROBLASTS_CAF_2	47	0.764186	1.90053	0.007707	0.04835	0.856	2067	tags=64%, list=9%, signal=70%
GAVISH_3CA_MALIGNANT_METAPROGRAM_14_EMT_3	50	0.62272	1.9006	0.004016	0.048488	0.856	4114	tags=54%, list=17%, signal=65%
WP_TRANSCRIPTION_COFACTORS_SKI_AND_SKIL_PROTEIN_PARTNERS	18	0.683282	1.89922	0.003992	0.049011	0.86	4679	tags=61%, list=20%, signal=76%
GOMF_GROWTH_FACTOR_BINDING	130	0.560354	2.00363	0	0.049157	0.462	2147	tags=35%, list=9%, signal=39%
GSE19401_NAIVE_VS_IMMUNIZED_MOUSE_PLN_FOLLICULAR_DC_UP	190	0.51915	1.89802	0.003906	0.049342	0.865	4203	tags=44%, list=18%, signal=53%
KANG_IMMORTALIZED_BY_TERT_UP	84	0.502341	1.89598	0	0.049358	0.868	4465	tags=44%, list=19%, signal=54%
AMIT_SERUM_RESPONSE_240_MCF10A	52	0.580842	1.89631	0.002041	0.049361	0.868	3477	tags=52%, list=15%, signal=61%
WESTON_VEGFA_TARGETS_12HR	23	0.704987	1.89526	0.005837	0.04943	0.871	2989	tags=52%, list=13%, signal=60%
GSE41176_UNSTIM_VS_ANTI_IGM_STIM_BCELL_1H_UP	189	0.541924	1.89817	0.006036	0.049474	0.864	3074	tags=42%, list=13%, signal=48%
LINDGREN_BLADDER_CANCER_HIGH_RECURRENCE	47	0.699181	1.89644	0.00381	0.049479	0.867	3206	tags=62%, list=14%, signal=71%
GOBP_POSITIVE_REGULATION_OF_PROTEIN_ACETYLATION	12	0.73511	2.00125	0.00202	0.049559	0.476	3817	tags=58%, list=16%, signal=70%
AMIT_EGF_RESPONSE_480_MCF10A	42	0.562093	1.89532	0.00409	0.049569	0.869	6326	tags=69%, list=27%, signal=94%
NABA_MATRISOME_HIGHLY_METASTATIC_BREAST_CANCER	39	0.630513	1.89662	0.003992	0.049572	0.866	3471	tags=54%, list=15%, signal=63%
GOBP_CELL_MATRIX_ADHESION	220	0.521473	2.02315	0	0.049573	0.372	3739	tags=41%, list=16%, signal=49%
WAMUNYOKOLI_OVARIAN_CANCER_LMP_DN	183	0.640276	1.89706	0.00565	0.049637	0.866	3415	tags=54%, list=15%, signal=63%
LU_TUMOR_ENDOTHELIAL_MARKERS_UP	22	0.801961	1.89674	0.005803	0.049699	0.866	3195	tags=73%, list=14%, signal=84%
ZHOU_INFLAMMATORY_RESPONSE_LIVE_UP	404	0.439872	1.8971	0	0.049807	0.866	3661	tags=36%, list=16%, signal=42%
